# Supplementary material for: Developing artificial intelligence tools for institutional review board pre-review: A pilot study on ChatGPT’s accuracy and reproducibility
Source: PLOS Digit Health. 2025 Jun 30;4(6):e0000695. doi: 10.1371/journal.pdig.0000695 (PMC12208443; doi:10.1371/journal.pdig.0000695)
Supplement: S1 File — This file contains the original Japanese text and English translations of the specific sections from the research protocol and informed consent form (ICF) that were subject to extraction and summarization in this study. (XLSX) [file pdig.0000695.s001.xlsx]

## Sheet: Protocol_ICF
S1. Excerpts from the Research Protocol and ICF with Translations
Source Document	Items	Original Text (Japanese)	Translated Text (English)
Research Protocol	Study Title	HER2 遺伝子の増幅を認める標準的な治療法のない進行性固形がん患者を対象としたトラスツズマブの第Ⅱ相試験	Phase II Study of Trastuzumab in Patients with HER2-Amplified Progressive Solid Tumors Without Standard Treatment Options
Research Protocol	Background, Objectives, and Significance	4. 研究の背景と実施の目的及び意義 4.1 背景 ヒト上皮増殖因子受容体2型（human epidermal growth factor receptor2：HER2）を標的とした治療は、乳癌 1), 2), 3), 4)および胃癌 5)で実用化されているが、その他のがん種に対して実用化されたものはない。近年のゲノム医療の進展から、がん種を特定せず、治療法のない固形がん患者に対して、がんゲノムプロファイリング検査システムである「FoundationOneCDx がんゲノムプロファイル」および「OncoGuideTM NCC オンコパネルシステム」が承認され、特定の遺伝子異常が検出されれば、それに見合う薬剤を選択し、治療できる環境が整いつつあるが、見出された遺伝子異常とマッチングできる薬剤は限定的である。 このような環境下、治療法のない固形がん患者の中で、上記がんゲノムプロファイリング検…	4. Background, Objectives, and Significance 4.1 Background Targeted therapies against human epidermal growth factor receptor 2 (HER2) have been implemented for breast cancer and gastric cancer; however, no such therapies have been established for other cancer types. Recent advances in genomic medicine have led to the approval of cancer genome profiling systems, such as "FoundationOneCDx" and "Onc…
Research Protocol	Objectives and Significance of the Study	4.2 研究の目的及び意義 トラスツズマブ（遺伝子組換え）は、HER2 の細胞外領域に高親和性で特異的に結合するモノクローナル抗体であり、リガンド非依存的HER2 シグナル伝達の阻害、抗体依存性細胞傷害（antibody-dependent cell-mediated cytotoxicity：ADCC）活性の誘導などを介して、HER2高発現癌細胞の増殖を阻害する。トラスツズマブ（遺伝子組換え）を有効成分として含有するバイオ医薬品（以下「先行バイオ医薬品」）は、1998年 FDAにHER2過剰発現が確認された転移性乳癌に対する治療薬として承認された。日本でも2001年 HER2過剰発現が確認された転移性乳癌に対する治療薬として承認され、現在では、HER2 過剰発現が確認された乳癌、及びHER2過剰発現が確認された治癒切除不能な進行・再発の胃癌に対する治療薬として承認されている。しかしなが…	4.2 Objectives and Significance Trastuzumab (recombinant) is a monoclonal antibody that specifically binds with high affinity to the extracellular domain of HER2, inhibiting ligand-independent HER2 signaling and inducing antibody-dependent cell-mediated cytotoxicity (ADCC), thereby suppressing the growth of HER2-overexpressing cancer cells. The biopharmaceutical containing trastuzumab (recombinan…
Research Protocol	Benefits and Risks	16.3 安全性・不利益への配慮 16.3.1 研究対象者に生じる利益 本研究に参加することにより、通常の治療よりも詳細な情報取集とフォローを行うことで、より適切かつ綿密な治療を受けることができる。また、将来的には研究薬が HER2 遺伝子の増幅を認める標準的な治療法のない進行性固形がんの治療に及ぼす影響が明らかになることによって、より治療の選択肢を増やすことができ、患者さん全体が利益を受けることができる可能性があります。 16.3.2 研究対象者に生じる負担及び予測されるリスク 本研究に参加することにより、通常より採血量が多くなることが予測される。 研究薬の投与により、「5.1.2 項 予測される副作用」に示す副作用が発生する可能性がある。副作用の発生が認められた場合は、研究に従事する者は適切な処置を行うと共に、最善の治療を尽くす。研究代表医師は、安全性に関する情報を収集し、必要に応じ…	16.3 Considerations for Safety and Disbenefits 16.3.1 Benefits to Participants By participating in this study, participants will receive more detailed information collection and follow-up than in standard treatment, allowing for more precise and thorough treatment. Additionally, as the study drug's impact on treating HER2 gene-amplified progressive solid tumors without standard treatment options …
ICF	Benefits and Risks	6. 予想される利益および不利益について 6.1. 予想される利益について この研究に参加され、トラスツズマブ後続X の投与を受けられて効果を認め る場合、一時的にがんの進行が止まる、遅くなる、症状が改善するなどの可能性 があります。さらに、将来的にトラスツズマブ後続X のHER2 遺伝子の過剰発 現を認める固形がんに対する有効性や安全性が明らかになることによって、 HER2 遺伝子の過剰発現を認める固形がん患者さんの治療の選択肢を増やすこ とができる可能性があります。	6. Expected Benefits and Risks 6.1. Expected Benefits By participating in this study and receiving the administration of Trastuzumab follow-up X, if a therapeutic effect is observed, there is a possibility that the progression of cancer may temporarily stop, slow down, or symptoms may improve. Furthermore, by clarifying the efficacy and safety of Trastuzumab follow-up X in solid cancers exhibitin…
ICF	Benefits and Risks	6.2. 予想される不利益について この研究に参加することにより、以下のような不利益がおこる可能性があり ます。研究担当医師は、あなたの健康状態を常に確認し、あなたへの負担が最小 限となるよう心がけて治療を行います。 （1） 採血量が通常の診療時に比べ、多くなることが予測されます。 （2） 後述の『6.3 予想される副作用』に示すようなことが起こる可能性があ ります。 （3） 通常の診療時に比べ、来院回数、病院の滞在時間、検査回数が増える可 能性があります。 6.3. 予想される副作用 この研究で使われる研究薬（トラスツズマブ後続X）は、これまでの研究から 以下の副作用が起こる可能性があることが報告されています。 （1） 主な副作用 好中球減少症、白血球減少症、貧血、無力症、関節痛等 （2） その他の副作用 薬剤の副作用は、個人差が大きく、どのような人にどのような副作用が出るかは 人それ…	6.2. Anticipated Disadvantages By participating in this study, the following disadvantages may occur. The research physician will continuously monitor your health and ensure that the burden on you is minimized during treatment. 1.The volume of blood collection may be greater than what is typically done during routine medical care. 2.The occurrence of the side effects listed in section 6.3 ("Antic…
