# Supplementary material for: Developing artificial intelligence tools for institutional review board pre-review: A pilot study on ChatGPT’s accuracy and reproducibility
Source: PLOS Digit Health. 2025 Jun 30;4(6):e0000695. doi: 10.1371/journal.pdig.0000695 (PMC12208443; doi:10.1371/journal.pdig.0000695)
Supplement: S2 File — A list of outputs generated by GPTs-1 using the GPT-4o model, focusing on the extraction of the “research objectives and background” element. (XLSX) [file pdig.0000695.s002.xlsx]

## Sheet: GPTs Output List
S2. Output results of GPTs-1 (GPT-4o model)
GPT Model	Trial Number	Original Text (Japanese)	Translated Text (English)
4o	1	## 研究の目的と背景 ### 1. 研究の目的と背景 この研究は、HER2遺伝子の増幅を認める進行性固形がん患者に対するトラスツズマブの有効性を評価する第Ⅱ相試験です。主に乳癌および胃癌で承認されているHER2を標 的とした治療法が、他のがん種にも応用可能かを探索することを目的としています。この研究は、乳癌および胃癌以外のがん種でもHER2遺伝子の増幅が認められることから、その治療可能性を検討するものです。トラスツズマブは、HER2高発現癌細胞の増殖を阻害するモノクローナル抗体であり、そのバイオシミラー（トラスツズマブBS）を用いて臨床データを収集し、バイオ後続品のあり方を示すことも研究の重要な意義としています。 ### 2. 要約した内容の根拠となる研究計画書の抜粋 **内容:** 「ヒト上皮増殖因子受容体2型（human epidermal growth factor recept…	Purpose and Background of the Study 1. Purpose and Background of the Study This study is a phase II clinical trial aimed at evaluating the efficacy of trastuzumab in patients with advanced solid tumors that exhibit HER2 gene amplification. The primary goal is to explore whether HER2-targeted therapy, which is currently approved for breast and gastric cancers, can be applied to other types of canc…
4o	2	### 研究の目的と背景 #### 研究の目的 この研究は、トラスツズマブの第Ⅱ相試験を通じて、HER2 遺伝子の増幅を認める標準的な治療法のない進行性固形がん患者に対する治療法の有効性を探索することを目的としています。トラスツズマブは、HER2の細胞外領域に特異的に結合するモノクローナル抗体であり、HER2高発現癌細胞の増殖を抑制するため、これを固形がん患者に適用することで治療効果を検討します。 #### 研究の背景 HER2を標的とした治療法は乳癌および胃癌で実用化されていますが、その他のがん種ではまだ実用化されていません。近年、がんゲノムプロファイリング検査システムが承認され、特定の遺伝子異常が検出されれば、それに対応する薬剤を選択することが可能となりました。しかし、見出された遺伝子異常とマッチする薬剤は限られています。このため、HER2 遺伝子の増幅が認められた治療法のない固形が…	Purpose and Background of the Study Purpose of the Study This study aims to explore the efficacy of treatment in patients with advanced solid tumors with HER2 gene amplification, who lack standard treatment options, through a phase II clinical trial of trastuzumab. Trastuzumab is a monoclonal antibody that specifically binds to the extracellular domain of HER2 and inhibits the growth of HER2-over…
4o	3	### 研究の目的と背景 #### 研究の目的 この研究は、標準的な治療法のない進行性固形がん患者に対するHER2遺伝子増幅が認められた場合のトラスツズマブBSの有効性を探索することを目的としています。トラスツズマブはHER2の細胞外領域に特異的に結合し、HER2シグナル伝達の阻害や抗体依存性細胞傷害活性の誘導を通じて、HER2高発現癌細胞の増殖を抑制することが知られています。 #### 研究の背景 HER2を標的とした治療は乳癌および胃癌で実用化されていますが、他のがん種に対する治療法はまだ確立されていません。近年、がんゲノムプロファイリング検査システムの進展により、特定の遺伝子異常が検出された場合、その異常に対応する薬剤で治療できる環境が整いつつあります。しかし、HER2遺伝子増幅が認められた患者に対して有効な薬剤は限られています。本研究では、HER2遺伝子増幅が認められた進行性固形…	Purpose and Background of the Study Purpose of the Study This study aims to explore the efficacy of trastuzumab BS in patients with advanced solid tumors, who have no standard treatment options and exhibit HER2 gene amplification. Trastuzumab specifically binds to the extracellular domain of HER2 and is known to inhibit the growth of HER2-overexpressing cancer cells by blocking HER2 signaling and…
4o	4	### 研究の目的と背景 #### 1. 研究の目的と背景 この研究は、標準的な治療法が存在しない進行性固形がん患者を対象に、HER2遺伝子の増幅を認める患者に対して、トラスツズマブBSの有効性を検討することを目的としています。具体的には、トラスツズマブBSを用いて探索的な有効性の検討を行い、その臨床的な有用性を評価することを目指しています。 この研究の背景には、HER2を標的とした治療法が乳がんや胃がんでは実用化されていますが、他のがん種にはまだ適用されていないことがあります。最近のゲノム医療の進展により、特定の遺伝子異常を持つ患者に対する個別化治療の可能性が広がってきており、HER2遺伝子の増幅が確認された患者に対して、トラスツズマブBSを用いた治療の有効性を探索する意義があります。 #### 2. 要約した内容の根拠となる研究計画書の抜粋 **研究の背景** - HER2を標的とし…	Purpose and Background of the Study 1. Purpose and Background of the Study The purpose of this study is to evaluate the efficacy of trastuzumab BS in patients with advanced solid tumors who have no standard treatment options and exhibit HER2 gene amplification. Specifically, this study aims to explore the exploratory efficacy of trastuzumab BS and assess its clinical utility. The background of th…
4o	5	### 1. 研究の目的と背景 #### 研究の目的 この研究は、トラスツズマブ（遺伝子組換え）というHER2の細胞外領域に高親和性で特異的に結合するモノクローナル抗体を用いて、HER2遺伝子の増幅を認める標準的な治療法のない進行性固形がん患者に対する治療効果を探索的に検討することを目的としています。 #### 研究の背景 ヒト上皮成長因子受容体2型（HER2）を標的とした治療は、乳がんおよび胃がんで実用化されていますが、他のがん種に対してはまだ実用化されていません。近年のゲノム医療の進展により、特定の遺伝子異常が検出されれば、それに見合う薬剤を選択して治療する環境が整いつつありますが、利用可能な薬剤は限定的です。このような状況の中で、HER2遺伝子の増幅が認められた患者に対してトラスツズマブを提供し、その有効性を探ることが本研究の背景となっています。 #### 要約した内容 本研究は、…	1. Purpose and Background of the Study Purpose of the Study The purpose of this study is to explore the therapeutic effects of trastuzumab (recombinant), a monoclonal antibody that binds with high affinity and specificity to the extracellular domain of HER2, in patients with advanced solid tumors that exhibit HER2 gene amplification and have no standard treatment options. Background of the Study …
4o	6	### 研究の目的と背景 #### 研究の目的 本研究は、HER2 遺伝子の増幅を認める標準的な治療法のない進行性固形がん患者に対して、トラスツズマブの有効性と安全性を検討することを目的としています。トラスツズマブは、HER2 高発現がん細胞の増殖を阻害するモノクローナル抗体であり、HER2 過剰発現が確認された乳癌や胃癌に対する治療薬としてすでに承認されています。しかし、その他のがん種に対しての治療効果は十分に検証されておらず、本研究ではこれらの固形がん患者に対するトラスツズマブの有効性を探索的に検討します。 #### 研究の背景 HER2 を標的とした治療法は乳癌および胃癌で実用化されていますが、他のがん種に対してはまだ実用化されていません。最近のゲノム医療の進展により、治療法のない固形がん患者に対して特定の遺伝子異常に基づいた治療が可能になりつつありますが、HER2 遺伝子の増幅が…	Purpose and Background of the Study Purpose of the Study The purpose of this study is to evaluate the efficacy and safety of trastuzumab in patients with advanced solid tumors that exhibit HER2 gene amplification and have no standard treatment options. Trastuzumab is a monoclonal antibody that inhibits the growth of HER2-overexpressing cancer cells and has already been approved for the treatment …
4o	7	### 研究の目的と背景 #### 研究の目的と背景 本研究は、「HER2 遺伝子の増幅を認める標準的な治療法のない進行性固形がん患者」を対象としたトラスツズマブBSの第Ⅱ相試験です。主要な目的は、乳癌や胃癌以外のがん種におけるHER2増幅が認められた患者に対し、トラスツズマブBSの有効性と安全性を探索的に評価することです。 HER2を標的とした治療は乳癌と胃癌で実用化されていますが、その他のがん種には適用されていません。近年のゲノム医療の進展により、特定の遺伝子異常を持つ固形がん患者に対して、それに適した治療薬を提供できる環境が整いつつありますが、選択可能な薬剤は依然として限定的です。そこで本研究では、HER2遺伝子の増幅が認められた進行性固形がん患者に対し、トラスツズマブBSを使用してその有効性を評価することを目的としています。 #### 要約した内容の根拠となる研究計画書の抜粋 >…	Purpose and Background of the Study Purpose and Background of the Study This study is a phase II trial of trastuzumab BS in patients with advanced solid tumors who have no standard treatment options and exhibit HER2 gene amplification. The primary objective is to explore the efficacy and safety of trastuzumab BS in patients with HER2 gene amplification, focusing on cancer types other than breast …
4o	8	### 研究の目的と背景 #### 研究の目的： 本研究は、HER2遺伝子の増幅を認める標準的な治療法のない進行性固形がん患者に対して、トラスツズマブBS（トラスツズマブのバイオシミラー）を用いた第Ⅱ相試験を実施し、その有効性と安全性を探索することを目的としています。トラスツズマブBSは、HER2高発現がん細胞に対して高い親和性で特異的に結合し、シグナル伝達の阻害および抗体依存性細胞傷害（ADCC）活性の誘導を介してがん細胞の増殖を抑制することが期待されています。 #### 研究の背景： HER2を標的とした治療法は、乳癌および胃癌では実用化されていますが、その他のがん種に対しては実用化されていません。近年のゲノム医療の進展により、がん種を特定せず、固形がん患者に対してがんゲノムプロファイリング検査システムである「FoundationOne CDxがんゲノムプロファイル」や「OncoGu…	Purpose and Background of the Study Purpose of the Study This study aims to conduct a phase II trial using trastuzumab BS (a biosimilar of trastuzumab) to explore its efficacy and safety in patients with advanced solid tumors who have no standard treatment options and exhibit HER2 gene amplification. Trastuzumab BS binds with high affinity and specificity to HER2-overexpressing cancer cells, inhi…
4o	9	### 研究の目的と背景 #### 研究が目指している具体的な目的と背景 この研究は、ヒト上皮成長因子受容体2型（HER2）遺伝子の増幅が確認された標準的な治療法がない進行性固形がん患者を対象に、トラスツズマブBSを使用し、その有効性と安全性を探索的に検討することを目的としています。研究の背景には、HER2を標的とした治療が乳癌および胃癌で実用化されているものの、その他のがん種に対してはまだ実用化されていないという現状があります。近年、がんゲノムプロファイリング検査システムが進展し、特定の遺伝子異常に対する治療法が選択できるようになってきましたが、適合する薬剤が限られているため、本研究ではHER2遺伝子の増幅が認められた患者に対して、トラスツズマブBSを提供し、その有効性を探ることとしています。 #### 要約した内容の根拠となる研究計画書の抜粋 以下の内容が研究計画書の該当部分に記載さ…	Purpose and Background of the Study Specific Purpose and Background of the Study This study aims to explore the efficacy and safety of trastuzumab BS in patients with advanced solid tumors who have no standard treatment options and exhibit HER2 gene amplification. The background of the study is based on the fact that HER2-targeted therapies have been implemented for breast and gastric cancers, bu…
4o	10	### 1. 研究の目的と背景 **研究が何を目指しているのか、具体的な目的と背景を述べてください。** **要約した内容:** 本研究は、HER2 遺伝子の増幅を認める標準的な治療法のない進行性固形がん患者に対して、トラスツズマブの効果を第Ⅱ相試験で評価することを目的としています。HER2を標的とした治療は乳癌や胃癌において実用化されていますが、他のがん種では確立されていません。本研究は、乳癌や胃癌以外のがん患者にHER2遺伝子の増幅が認められた場合にトラスツズマブを用いることで、その有効性を探索的に検討します。また、バイオシミラー製品であるトラスツズマブBSの臨床データを収集し、その有効性と安全性を確認することで、将来のバイオ後続品の在り方を示す重要な研究となることを目指しています。 ### 2. 要約した内容の根拠となる研究計画書の抜粋 **内容:** 「ヒト上皮増殖因子受容体2型…	1. Purpose and Background of the Study Please state the specific purpose and background of the study. Summary: This study aims to evaluate the efficacy of trastuzumab in a phase II trial for patients with advanced solid tumors who have no standard treatment options and exhibit HER2 gene amplification. While HER2-targeted therapies have been implemented for breast and gastric cancers, they have no…
