# Supplementary material for: Developing artificial intelligence tools for institutional review board pre-review: A pilot study on ChatGPT’s accuracy and reproducibility
Source: PLOS Digit Health. 2025 Jun 30;4(6):e0000695. doi: 10.1371/journal.pdig.0000695 (PMC12208443; doi:10.1371/journal.pdig.0000695)
Supplement: S3 File — A list of outputs generated by GPTs-1 using the GPT-4 model. (XLSX) [file pdig.0000695.s003.xlsx]

## Sheet: GPTs Output List
S3. Output results of GPTs-1 (GPT-4 model)
GPT Model	Trial Number	Original Text (Japanese)	Translated Text (English)
4	1	1. 研究の目的と背景 - **目的**: 本研究の目的は、HER2 遺伝子の増幅が認められる進行性固形がん患者に対して、トラスツズマブ（遺伝子組換え）を投与し、その有効性および安全性を評価することである。この薬剤はHER2の細胞外領域に特異的に結合し、リガンド非依存的HER2シグナル伝達の阻害や抗体依存性細胞傷害（ADCC）活性の誘導を通じてHER2高発現癌細胞の増殖を抑制する。 - **背景**: HER2を標的とした治療は乳癌および胃癌で実用化されているが、その他のがん種に対する実用化は進んでいない。ゲノム医療の進展により、治療法のない固形がん患者に対してがんゲノムプロファイリング検査システムを用いて特定の遺伝子異常を検出し、それに見合う薬剤を選択する治療が可能となりつつある。しかし、見出された遺伝子異常とマッチングできる薬剤は限定的である。本研究では、HER2遺伝子の増幅が認めら…	1. Purpose and Background of the Study Purpose: The purpose of this study is to evaluate the efficacy and safety of trastuzumab (recombinant) in patients with advanced solid tumors who exhibit HER2 gene amplification. This drug specifically binds to the extracellular domain of HER2 and suppresses the growth of HER2-overexpressing cancer cells by inhibiting ligand-independent HER2 signal transduct…
4	2	### 研究の目的と背景 **研究の目的** 本研究は、HER2遺伝子の増幅が認められる標準的な治療法のない進行性固形がん患者を対象に、トラスツズマブ（遺伝子組換え）の有効性を探索する第Ⅱ相試験である。トラスツズマブはHER2の細胞外領域に特異的に結合し、リガンド非依存的HER2シグナル伝達の阻害や抗体依存性細胞傷害（ADCC）活性の誘導を介して、HER2高発現癌細胞の増殖を抑制することが期待されている。 **研究の背景** HER2を標的とした治療法は乳癌や胃癌で実用化されているが、その他のがん種には実用化されていない。ゲノム医療の進展により、がん種に関わらず固形がん患者に対して、がんゲノムプロファイリング検査システム（FoundationOneCDxがんゲノムプロファイルおよびOncoGuideTM NCCオンコパネルシステム）が承認されているが、マッチングできる薬剤は限定的である。…	Purpose and Background of the Study Purpose of the Study This study is a phase II trial aimed at exploring the efficacy of trastuzumab (recombinant) in patients with advanced solid tumors who exhibit HER2 gene amplification and have no standard treatment options. Trastuzumab specifically binds to the extracellular domain of HER2 and is expected to inhibit the growth of HER2-overexpressing cancer …
4	3	### 1. 研究の目的と背景 #### 研究の目的 本研究の目的は、HER2遺伝子の増幅を認める進行性固形がん患者に対するトラスツズマブ（遺伝子組換え）の有効性と安全性を評価することです。トラスツズマブはHER2の細胞外領域に高親和性で特異的に結合するモノクローナル抗体であり、HER2シグナル伝達の阻害や抗体依存性細胞傷害（ADCC）活性の誘導を通じて、HER2高発現癌細胞の増殖を抑制します。本研究は、治療法のない固形がん患者に対して、HER2遺伝子の増幅が検出された場合にトラスツズマブを用いた治療法の一つとして有効性を探索的に検討することを目的としています【7:4†source】。 #### 研究の背景 HER2を標的とした治療は乳癌および胃癌で実用化されていますが、その他のがん種に対してはまだ実用化されていません。近年、がんゲノムプロファイリング検査システムが承認され、特定の遺伝子…	1. Purpose and Background of the Study Purpose of the Study The purpose of this study is to evaluate the efficacy and safety of trastuzumab (recombinant) in patients with advanced solid tumors who exhibit HER2 gene amplification. Trastuzumab is a monoclonal antibody that binds with high affinity and specificity to the extracellular domain of HER2, inhibiting HER2 signal transduction and inducing …
4	4	### 研究の目的と背景 #### 研究の目的 本研究の目的は、トラスツズマブBS（遺伝子組換え）がHER2遺伝子の増幅を認める標準的な治療法のない進行性固形がん患者に対して有効であるかを検討することです。トラスツズマブはHER2の細胞外領域に高親和性で特異的に結合するモノクローナル抗体であり、HER2シグナル伝達の阻害や抗体依存性細胞傷害（ADCC）活性の誘導を通じて癌細胞の増殖を抑制します【4:0†source】【4:12†source】。 #### 研究の背景 HER2を標的とした治療は、乳癌や胃癌で既に実用化されていますが、他のがん種に対する有効性は確立されていません。近年、がんゲノムプロファイリング検査システムにより、がん種を特定せずに治療法のない固形がん患者に対して適切な薬剤を選択する環境が整いつつあります。しかし、HER2の遺伝子増幅が認められる他のがん種（唾液腺がん、卵巣…	Purpose and Background of the Study Purpose of the Study The purpose of this study is to evaluate the efficacy of trastuzumab BS (recombinant) in patients with advanced solid tumors who have no standard treatment options and exhibit HER2 gene amplification. Trastuzumab is a monoclonal antibody that binds with high affinity and specificity to the extracellular domain of HER2, inhibiting HER2 signa…
4	5	1. 研究の目的と背景 ### 研究の目的 本研究は、HER2遺伝子の増幅が認められる進行性固形がん患者を対象に、トラスツズマブ（遺伝子組換え）の有効性と安全性を評価する第Ⅱ相試験です。トラスツズマブはHER2の細胞外領域に特異的に結合するモノクローナル抗体であり、HER2シグナル伝達の阻害や抗体依存性細胞傷害（ADCC）活性の誘導を通じて、HER2高発現がん細胞の増殖を抑制します。この研究では、乳癌および胃癌以外のHER2過剰発現が認められる固形がん患者に対するトラスツズマブの探索的な有効性を検討することを目的としています。 ### 研究の背景 HER2を標的とした治療は乳癌や胃癌で実用化されていますが、その他のがん種には適用されていません。最近のゲノム医療の進展により、がんゲノムプロファイリング検査システムである「FoundationOne CDxがんゲノムプロファイル」および「On…	1. Purpose and Background of the Study Purpose of the Study This study is a phase II trial aimed at evaluating the efficacy and safety of trastuzumab (recombinant) in patients with advanced solid tumors exhibiting HER2 gene amplification. Trastuzumab is a monoclonal antibody that binds specifically to the extracellular domain of HER2, inhibiting HER2 signal transduction and inducing antibody-depe…
4	6	### 1. 研究の目的と背景 #### 研究の目的 本研究は、HER2遺伝子の増幅を認める標準的な治療法のない進行性固形がん患者を対象に、トラスツズマブ（遺伝子組換え）を用いた治療の有効性と安全性を評価することを目的としています。トラスツズマブはHER2の細胞外領域に高親和性で特異的に結合するモノクローナル抗体であり、HER2シグナル伝達の阻害や抗体依存性細胞傷害（ADCC）活性の誘導を介して、HER2高発現癌細胞の増殖を抑制します。 #### 研究の背景 HER2を標的とした治療は乳癌および胃癌で実用化されていますが、その他のがん種に対しては実用化されていません。近年のゲノム医療の進展により、治療法のない固形がん患者に対してがんゲノムプロファイリング検査システムが承認され、特定の遺伝子異常が検出された場合にその遺伝子に対応する薬剤を用いる治療が可能になっています。本研究では、HER2…	1. Purpose and Background of the Study Purpose of the Study The purpose of this study is to evaluate the efficacy and safety of trastuzumab (recombinant) in patients with advanced solid tumors who have no standard treatment options and exhibit HER2 gene amplification. Trastuzumab is a monoclonal antibody that binds with high affinity and specificity to the extracellular domain of HER2, inhibiting…
4	7	**1. 研究の目的と背景** ### 研究の目的 本研究の目的は、HER2 遺伝子の増幅が認められる標準的な治療法がない進行性固形がん患者に対して、トラスツズマブ（遺伝子組換え）を用いた治療の有効性と安全性を評価することです。トラスツズマブは、HER2の細胞外領域に高親和性で特異的に結合するモノクローナル抗体であり、HER2高発現癌細胞の増殖を抑制します。本研究では、HER2増幅が認められる進行性固形がん患者に対するトラスツズマブの有効性を探索的に検討します。 ### 研究の背景 HER2遺伝子を標的とした治療法は、乳癌や胃癌で実用化されていますが、その他のがん種に対する有効な治療法は確立されていません。近年、がんゲノムプロファイリング検査システムの承認により、特定の遺伝子異常が検出された場合、それに適した薬剤を選択することが可能となりつつあります。しかし、実際にマッチングできる薬剤は…	1. Purpose and Background of the Study Purpose of the Study The purpose of this study is to evaluate the efficacy and safety of trastuzumab (recombinant) in patients with advanced solid tumors who have no standard treatment options and exhibit HER2 gene amplification. Trastuzumab is a monoclonal antibody that binds with high affinity and specificity to the extracellular domain of HER2, inhibiting…
4	8	1. 研究の目的と背景 ### 研究の目的 本研究は、HER2遺伝子の増幅が認められる標準的な治療法がない進行性固形がん患者を対象として、トラスツズマブBSの有効性を探索的に検討することを目的としています。トラスツズマブ（遺伝子組換え）はHER2の細胞外領域に特異的に結合するモノクローナル抗体であり、HER2高発現がん細胞の増殖を抑制することが期待されています。 ### 研究の背景 HER2を標的とした治療は乳癌や胃癌で実用化されていますが、他のがん種に対しては実用化されていません。近年のゲノム医療の進展により、がんゲノムプロファイリング検査システムが承認され、特定の遺伝子異常に対応する薬剤を選択して治療する環境が整いつつあります。しかし、見出された遺伝子異常にマッチングする薬剤は限られているため、HER2遺伝子の増幅が認められた患者に対してトラスツズマブBSを提供し、有効性の検討を行う…	1. Purpose and Background of the Study Purpose of the Study This study aims to explore the efficacy of trastuzumab BS in patients with advanced solid tumors who have no standard treatment options and exhibit HER2 gene amplification. Trastuzumab (recombinant) is a monoclonal antibody that specifically binds to the extracellular domain of HER2 and is expected to suppress the growth of HER2-overexpr…
4	9	1. 研究の目的と背景 ### 研究の目的 本研究の目的は、HER2遺伝子の増幅が認められる進行性固形がん患者に対するトラスツズマブの有効性を探索することです。トラスツズマブはHER2の細胞外領域に高親和性で結合するモノクローナル抗体であり、HER2シグナル伝達の阻害や抗体依存性細胞傷害（ADCC）活性の誘導を通じてHER2高発現癌細胞の増殖を抑制します。この研究では、HER2遺伝子増幅を持つ患者にトラスツズマブを使用することで、その効果を確認することを目指しています。 ### 研究の背景 HER2を標的とした治療は、乳癌および胃癌に対しては実用化されていますが、その他のがん種に対してはまだ実用化されていません。近年のゲノム医療の進展により、がん種を特定せずに治療法のない固形がん患者に対する遺伝子プロファイリングが可能となっています。しかし、発見された遺伝子異常に対する治療法は限られてい…	1. Purpose and Background of the Study Purpose of the Study The purpose of this study is to explore the efficacy of trastuzumab in patients with advanced solid tumors who exhibit HER2 gene amplification. Trastuzumab is a monoclonal antibody that binds with high affinity to the extracellular domain of HER2, inhibiting HER2 signal transduction and inducing antibody-dependent cell-mediated cytotoxic…
4	10	### 1. 研究の目的と背景 #### 研究の目的 本研究は、トラスツズマブBSを用いて、HER2遺伝子の増幅を認める標準的な治療法のない進行性固形がん患者に対して、その有効性と安全性を評価することを目的としています。トラスツズマブはHER2の細胞外領域に特異的に結合するモノクローナル抗体であり、HER2高発現癌細胞の増殖を阻害します。従来、乳癌や胃癌に対して有効性が確認されていますが、本研究では他の固形がんにも適用し、その効果を探索します。 #### 研究の背景 HER2遺伝子を標的とした治療は乳癌および胃癌で実用化されていますが、他のがん種に対する治療法は確立されていません。最近のゲノム医療の進展により、 「FoundationOneCDxがんゲノムプロファイル」や「OncoGuideTM NCCオンコパネルシステム」といったがんゲノムプロファイリング検査が承認され、特定の遺伝子異…	1. Purpose and Background of the Study Purpose of the Study This study aims to evaluate the efficacy and safety of trastuzumab BS in patients with advanced solid tumors who have no standard treatment options and exhibit HER2 gene amplification. Trastuzumab is a monoclonal antibody that specifically binds to the extracellular domain of HER2 and inhibits the growth of HER2-overexpressing cancer cel…
