# Supplementary material for: Developing artificial intelligence tools for institutional review board pre-review: A pilot study on ChatGPT’s accuracy and reproducibility
Source: PLOS Digit Health. 2025 Jun 30;4(6):e0000695. doi: 10.1371/journal.pdig.0000695 (PMC12208443; doi:10.1371/journal.pdig.0000695)
Supplement: S4 File — A list of outputs generated by GPTs-2 using the GPT-4o model, focusing on extraction of the “research design” element. (XLSX) [file pdig.0000695.s004.xlsx]

## Sheet: GPTs Output List
S4. Output results of GPTs-2 (GPT-4o model)
GPT Model	Trial Number	Original Text (Japanese)	Translated Text (English)
4o	1	### 1. 研究のデザインと方法の要約 本研究は、HER2遺伝子の増幅を認める標準的な治療法のない進行性固形がん患者を対象としたトラスツズマブの第Ⅱ相試験です。この研究は探索試験として設計されており、対象患者は局所進行性または転移性の胆管がん、尿路上皮がん、子宮がん、卵巣がん、その他固形がん（乳がん、胃がんを除く）で、標準治療が無効であるか、適応がないと判断された患者です。非盲検、単群、多施設共同介入研究として行われ、ランダム化は行わず、対照群も設定されていません。サンプルサイズは41例と設定されています。 ### 2. 詳細な箇条書き形式の記載 - **対象患者**: - HER2遺伝子の増幅を認める標準的な治療法のない進行性固形がん患者 - 局所進行性または転移性の胆管がん、尿路上皮がん、子宮がん、卵巣がん、その他固形がん（乳がん、胃がんを除く） - **試験相**: - 第Ⅱ相試…	1. Summary of Study Design and Methods This study is a phase II trial of trastuzumab in patients with advanced solid tumors who have no standard treatment options and exhibit HER2 gene amplification. The study is designed as an exploratory trial. The target patients include those with locally advanced or metastatic cholangiocarcinoma, urothelial carcinoma, uterine cancer, ovarian cancer, and othe…
4o	2	### 1. 研究のデザインと方法の要約 対象患者は、HER2遺伝子の増幅を認める標準的な治療法のない進行性固形がん患者です。本研究は第Ⅱ相試験であり、探索試験として行われています。非盲検、単群、多施設共同介入研究であり、ランダム化や対照群の設定はありません。サンプルサイズは41例と設定されています。 ### 2. 要約の内容を箇条書き形式で詳細に記載 - **対象患者**: HER2遺伝子の増幅を認める標準的な治療法のない進行性固形がん患者 - **第何相試験か**: 第Ⅱ相試験 - **研究のタイプ**: 探索試験 - **ランダム化の有無**: 無 - **対照群の設定**: 無 - **盲検化の有無**: 無 - **サンプルサイズ（症例数）**: 41例 ### 3. 根拠となる研究計画書のセクション番号とセクション名 - **対象患者**: 6.1.1 選択規準 - **第何…	1.Summary of Study Design and Methods The target patients are those with advanced solid tumors who have no standard treatment options and exhibit HER2 gene amplification. This study is a phase II trial conducted as an exploratory study. It is an open-label, single-arm, multi-center interventional study with no randomization or control group. The sample size is set at 41 patients. 2. Detailed Summ…
4o	3	1. 研究のデザインと方法の要約 対象患者は、HER2遺伝子の増幅を認める標準的な治療法のない進行性固形がん患者です。本研究は第II相試験で、トラスツズマブの有効性を探索する目的の非盲検、単群、多施設共同介入研究です。対照群は設定されておらず、ランダム化も行われていません。サンプルサイズは41例であり、研究の参加者全員が同じ治療を受けます。治療効果を確認するため、奏効率（ORR）を主要評価項目とし、奏効期間（DOR）、無増悪生存期間（PFS）、生存期間（OS）を副次評価項目としています。 2. 要約の内容を箇条書き形式で詳細に記載 - **対象患者**: HER2遺伝子の増幅を認める標準的な治療法のない進行性固形がん患者 - **第何相試験**: 第II相試験 - **研究のタイプ**: 探索試験 - **ランダム化の有無**: なし - **対照群の設定**: なし - **盲検化の有…	1.Summary of Study Design and Methods The target patients are those with advanced solid tumors who have no standard treatment options and exhibit HER2 gene amplification. This study is a phase II trial designed to explore the efficacy of trastuzumab. It is an open-label, single-arm, multi-center interventional study with no randomization or control group. The sample size is set at 41 patients, an…
4o	4	### 1. 研究のデザインと方法の要約 #### 対象患者 HER2遺伝子の増幅を認める標準的な治療法のない進行性固形がん患者。 #### 試験相 第II相試験。 #### 研究のタイプ 探索試験。 #### ランダム化の有無 ランダム化なし。 #### 対照群の設定 対照群なし。 #### 盲検化の有無 非盲検。 #### サンプルサイズ（症例数） 41例。 ### 2. 要約の内容を箇条書き形式で詳細に記載 - **対象患者**: HER2遺伝子の増幅を認める標準的な治療法のない進行性固形がん患者。 - **試験相**: 第II相試験。 - **研究のタイプ**: 探索試験。 - **ランダム化**: ランダム化なし。 - **対照群**: 対照群なし。 - **盲検化**: 非盲検。 - **サンプルサイズ**: 41例。 ### 3. 要約した内容の根拠となる研究計画書のセクシ…	1. Summary of Study Design and Methods Target Patients HER2 gene amplification-positive patients with advanced solid tumors who have no standard treatment options. Phase of the Trial Phase II trial. Type of Study Exploratory study. Randomization No randomization. Control Group No control group. Blinding Open-label. Sample Size 41 patients. 2. Detailed Summary in Bullet Point Format - Target patie…
4o	5	1. 研究のデザインと方法の要約 - **対象患者**: HER2遺伝子の増幅を認める標準的な治療法のない進行性固形がん患者 - **第何相試験か**: 第II相試験 - **研究のタイプ**: 探索試験 - **ランダム化の有無**: なし - **対照群の設定**: なし - **盲検化の有無**: 非盲検 - **サンプルサイズ（症例数）**: 41例 記載がない項目はありません。 2. 要約の内容の箇条書き形式での詳細記載 - 対象患者: - HER2遺伝子の増幅を認める標準的な治療法のない進行性固形がん患者 - 第何相試験か: - 第II相試験 - 研究のタイプ: - 探索試験 - ランダム化の有無: - なし - 対照群の設定: - なし - 盲検化の有無: - 非盲検 - サンプルサイズ（症例数）: - 41例 3. 要約した内容の根拠となる研究計画書のセクション番号とセク…	1. Summary of Study Design and Methods - Target patients: HER2 gene amplification-positive patients with advanced solid tumors who have no standard treatment options. - Phase of the trial: Phase II trial. - Type of study: Exploratory study. - Randomization: None. - Control group: None. - Blinding: Open-label. - Sample size: 41 patients. 2. Detailed Summary in Bullet Point Format - Target patients…
4o	6	ChatGPT 1. 研究のデザインと方法の要約 - **対象患者**: HER2遺伝子の増幅が認められる標準的な治療法のない進行性固形がん患者 - **試験相**: 第Ⅱ相試験 - **研究のタイプ**: 探索試験 - **ランダム化の有無**: ランダム化なし - **対照群の設定**: 対照群なし（単群） - **盲検化の有無**: 非盲検 - **サンプルサイズ（症例数）**: 41例 この研究はHER2遺伝子の増幅が確認される標準的な治療法が存在しない進行性固形がん患者を対象に、トラスツズマブの有効性と安全性を探索するための第Ⅱ相試験で す。単群非盲検デザインで、ランダム化や対照群の設定は行われません。全体で41例の患者が登録され、探索試験としての性質を持っています。 2. 要約の内容を箇条書き形式で詳細に記載 - **対象患者**: HER2遺伝子の増幅が認められる標準的な治…	1.Summary of Study Design and Methods - Target patients: HER2 gene amplification-positive patients with advanced solid tumors who have no standard treatment options. - Phase of the trial: Phase II trial. - Type of study: Exploratory study. - Randomization: None. - Control group: None (single arm). - Blinding: Open-label. - Sample size: 41 patients. This study is a phase II trial exploring the eff…
4o	7	### 1. 研究のデザインと方法の要約 この研究は、HER2遺伝子の増幅を認める標準的な治療法のない進行性固形がん患者を対象とした第Ⅱ相試験です。研究のタイプは探索試験であり、非盲検かつ単群で行われます。対象患者は、局所進行性または転移性胆管がん、尿路上皮がん、子宮がん、卵巣がん、その他固形がん（乳がん、胃がんを除く）を有する標準治療が期待できない患者です。サンプルサイズは41例と設定されています。研究はランダム化や対照群の設定はなく、全ての患者がトラスツズマブBSを投与されます。 #### 不足部分 - 盲検化の有無について記載がないが、文脈から非盲検であることがわかる。 ### 2. 要約の内容を箇条書き形式で詳細に記載 - **対象患者**: HER2遺伝子の増幅を認める標準的な治療法のない進行性固形がん患者 - 局所進行性または転移性胆管がん、尿路上皮がん、子宮がん、卵巣がん、…	1. Summary of Study Design and Methods This study is a phase II trial targeting patients with advanced solid tumors who have HER2 gene amplification and no standard treatment options. The study is exploratory in nature, and it is conducted as an open-label, single-arm trial. The target patients include those with locally advanced or metastatic cholangiocarcinoma, urothelial carcinoma, uterine can…
4o	8	### 研究のデザインと方法の要約 本研究は、HER2 遺伝子の増幅が確認され、標準的な治療法がない進行性固形がん患者を対象としたトラスツズマブの第II相試験です。この試験は探索的な目的で実施され、対象患者は局所進行性または転移性の胆管がん、尿路上皮がん、子宮がん、卵巣がんなどの固形がんを有し、他の治療法がないと判断された患者です。試験は単群非盲検デザインで、対照群は設けられていません。サンプルサイズは41例で、多施設共同で実施されます。 ### 詳細 - **対象患者**: HER2遺伝子の増幅が確認され、標準的な治療法がない進行性固形がん患者 - **試験の相**: 第II相試験 - **研究のタイプ**: 探索試験 - **ランダム化の有無**: なし - **対照群の設定**: なし - **盲検化の有無**: 非盲検 - **サンプルサイズ（症例数）**: 41例 ### 根拠…	1. Summary of Study Design and Methods This study is a phase II trial of trastuzumab targeting patients with advanced solid tumors who have confirmed HER2 gene amplification and no standard treatment options. The study is conducted for exploratory purposes, with target patients including those with locally advanced or metastatic cholangiocarcinoma, urothelial carcinoma, uterine cancer, ovarian ca…
4o	9	### 研究のデザインと方法の要約 本研究は、HER2遺伝子の増幅を認める標準的な治療法のない進行性固形がん患者を対象としたトラスツズマブの第II相試験である。探索的研究として、非盲検、単群、多 施設共同介入研究のデザインを採用している。研究はランダム化せず、対照群も設けない。サンプルサイズは41例を目標としている【4:0†source】【4:11†source】 【4:16†source】。 ### 要約の内容を箇条書き形式で詳細に記載 - **対象患者**: HER2遺伝子の増幅を認める標準的な治療法のない進行性固形がん患者【4:0†source】【4:7†source】。 - **第何相試験か**: 第II相試験【4:0†source】。 - **研究のタイプ**: 探索的研究【4:7†source】。 - **ランダム化の有無**: ランダム化なし【4:13†source】。 -…	1. Summary of Study Design and Methods This study is a phase II trial of trastuzumab targeting patients with advanced solid tumors who have HER2 gene amplification and no standard treatment options. The trial is designed as an exploratory, open-label, single-arm, multi-center interventional study. The study is non-randomized, and no control group is used. The target sample size is 41 patients. 2.…
4o	10	1. 研究のデザインと方法の要約 対象患者はHER2遺伝子の増幅を認める標準的な治療法のない進行性固形がん患者です。本研究は第Ⅱ相試験として、トラスツズマブの有効性と安全性を評価する探索試験です。研究デザインは非盲検、単群、多施設共同介入研究であり、ランダム化は行われていません。また、対照群も設定されていません。サンプルサイズは41例です。 2. 要約内容の詳細 - **対象患者**: HER2遺伝子の増幅を認める標準的な治療法のない進行性固形がん患者 - **第何相試験か**: 第Ⅱ相試験 - **研究のタイプ**: 探索試験 - **ランダム化の有無**: ランダム化なし - **対照群の設定**: 対照群なし - **盲検化の有無**: 非盲検 - **サンプルサイズ**: 41例 3. 根拠となる研究計画書のセクション番号とセクション名 - **対象患者**: セクション6.1.…	1. Summary of Study Design and Methods The target patients are those with advanced solid tumors who have HER2 gene amplification and no standard treatment options. This is a phase II exploratory trial designed to evaluate the efficacy and safety of trastuzumab. The study design is open-label, single-arm, and multi-center, with no randomization and no control group. The sample size is set at 41 pa…
