# Supplementary material for: Developing artificial intelligence tools for institutional review board pre-review: A pilot study on ChatGPT’s accuracy and reproducibility
Source: PLOS Digit Health. 2025 Jun 30;4(6):e0000695. doi: 10.1371/journal.pdig.0000695 (PMC12208443; doi:10.1371/journal.pdig.0000695)
Supplement: S5 File — A list of outputs generated by GPTs-2 using the GPT-4 model. (XLSX) [file pdig.0000695.s005.xlsx]

## Sheet: GPTs Output List
S5. Output results of GPTs-2 (GPT-4 model)
GPT Model	Trial Number	Original Text (Japanese)	Translated Text (English)
4	1	### 1. 研究のデザインと方法の要約 対象患者はHER2遺伝子の増幅が認められ、標準的な治療法がない進行性固形がん患者です。この研究は第II相試験であり、探索試験に分類されます。研究は非盲検で、単群多施設共同介入研究として実施され、ランダム化および対照群の設定は行われていません。症例数は41例を目標としています。 ### 2. 詳細な項目 - **対象患者**: HER2遺伝子の増幅を認め、標準的な治療法がない進行性固形がん患者 - **第何相試験か**: 第II相試験 - **研究のタイプ**: 探索試験 - **ランダム化の有無**: 無 - **対照群の設定**: 無 - **盲検化の有無**: 非盲検 - **サンプルサイズ（症例数）**: 41例 ### 3. 根拠となる研究計画書のセクション番号とセクション名 - **対象患者**: 6.1 適格性規準【4:6†sourc…	1. Summary of Study Design and Methods The target patients are those with advanced solid tumors who have HER2 gene amplification and no standard treatment options. This study is a phase II trial and is classified as exploratory. It is conducted as an open-label, single-arm, multi-center interventional study, with no randomization or control group. The sample size is set at 41 patients. 2. Detaile…
4	2	1. 研究のデザインと方法の要約 本研究は、HER2遺伝子の増幅を認める標準的な治療法のない進行性固形がん患者を対象としたトラスツズマブの第Ⅱ相試験です。対象患者は、進行性固形がん（乳がん、胃がんを除く）を有し、HER2増幅が確認された20歳以上の患者で、ECOG PSが0～2の患者です。研究は非盲検、単群、多施設共同介入研究で、ランダム化および対照群はありません。目標症例数は41例です。 2. 要約内容の詳細 - 対象患者: - HER2遺伝子の増幅を認める進行性固形がん（乳がん、胃がんを除く）患者 - 20歳以上、ECOG PSが0～2 - スクリーニング検査基準を満たす患者 - 第何相試験か: 第Ⅱ相試験 - 研究のタイプ: 探索試験 - ランダム化の有無: 無し - 対照群の設定: 無し - 盲検化の有無: 非盲検 - サンプルサイズ（症例数）: 41例 3. 研究計画書のセクシ…	1. Summary of Study Design and Methods This study is a phase II trial of trastuzumab targeting patients with advanced solid tumors who have HER2 gene amplification and no standard treatment options. The target patients include those with advanced solid tumors (excluding breast and gastric cancers) who are 20 years or older, with an ECOG performance status of 0 to 2. The study is an open-label, si…
4	3	### 1. 研究のデザインと方法の要約 **対象患者**: 研究対象は、HER2遺伝子の増幅を認める標準的な治療法のない進行性固形がん患者です。この対象には、乳がんおよび胃がんを除いた固形がんが含まれます 【4†source】。 **第何相試験か**: この研究は、第Ⅱ相試験です【4†source】。 **研究のタイプ**: 本研究は探索試験です。HER2遺伝子増幅を認める固形がん患者に対して、トラスツズマブBSの有効性を探索的に評価します【4†source】。 **ランダム化の有無**: この試験は単群試験であり、ランダム化は行われません【4†source】。 **対照群の設定**: 本試験には対照群は設定されていません。対照薬が存在せず、治療効果が見込めないプラセボを使用することは倫理的に適切でないと判断されています【4†source】。 **盲検化の有無**: この試験は非盲検試…	1. Summary of Study Design and Methods Target patients: The target patients are those with advanced solid tumors who have HER2 gene amplification and no standard treatment options. This includes solid tumors other than breast and gastric cancers . Phase of the trial: This study is a phase II trial . Type of study: This is an exploratory trial. It aims to evaluate the efficacy of trastuzumab BS in…
4	4	### 1. 研究のデザインと方法の要約 #### 要約 本研究は、HER2遺伝子の増幅が認められる標準的な治療法のない進行性固形がん患者を対象とした第II相試験です。探索試験として、非盲検でランダム化は行わず、対照群も設定していません。研究は多施設共同で実施され、対象患者は41例です。トラスツズマブBSの有効性と安全性を評価することを目的としています。 #### 詳細 - **対象患者**: HER2遺伝子の増幅を認める標準的な治療法のない進行性固形がん患者 - **試験フェーズ**: 第II相試験 - **研究のタイプ**: 探索試験 - **ランダム化の有無**: 無し - **対照群の設定**: 無し - **盲検化の有無**: 非盲検 - **サンプルサイズ**: 41例 #### 研究計画書のセクション - セクション 4「研究の背景と実施の目的及び意義」 - セクション 6…	1. Summary of Study Design and Methods Summary This study is a phase II trial targeting patients with advanced solid tumors who have HER2 gene amplification and no standard treatment options. As an exploratory study, it is conducted as an open-label trial with no randomization and no control group. The study is multi-center, with 41 patients enrolled. The study aims to evaluate the efficacy and s…
4	5	### 1. 研究のデザインと方法の要約 本研究は、HER2遺伝子の増幅を認める標準的な治療法のない進行性固形がん患者を対象とした第Ⅱ相試験です。研究は非盲検、単群、多施設共同介入研究として実施され ます。対象患者は局所進行性または転移性の固形がんを持ち、HER2遺伝子増幅が確認された者です。標準的な治療法がないため、対照群は設定されていません。研究では 無作為化を行わず、全ての参加者がトラスツズマブBSを投与されます。サンプルサイズは41例とされています。 ### 2. 要約の内容を箇条書き形式で詳細に記載 - **対象患者**: - HER2遺伝子の増幅を認める標準的な治療法のない進行性固形がん患者 - 選択基準には、局所進行性または転移性胆管がん、尿路上皮がん、子宮がん、卵巣がんなどが含まれる【7:6†source】。 - **試験相**: - 第Ⅱ相試験 - **研究のタイプ**…	1. Summary of Study Design and Methods This study is a phase II trial of trastuzumab BS targeting patients with advanced solid tumors who have HER2 gene amplification and no standard treatment options. The study is conducted as an open-label, single-arm, multi-center interventional study. The target patients include those with locally advanced or metastatic solid tumors with confirmed HER2 gene a…
4	6	### 1. 研究のデザインと方法の要約 この研究は、HER2遺伝子の増幅を認める標準的な治療法のない進行性固形がん患者を対象とした第II相試験です。研究のタイプは探索試験であり、非盲検で単群のデザインを採用しています。対照群は設定されておらず、ランダム化も行われていません。対象患者は41例で、治療効果を確認するためにトラスツズマブを用いた多施設共同介入研究となっています。患者の募集は、jRCT登録から2022年3月31日まで行われる予定です。 ### 2. 要約の内容詳細 - **対象患者**: HER2遺伝子の増幅を認める標準的な治療法のない進行性固形がん患者 - **第何相試験か**: 第II相試験 - **研究のタイプ**: 探索試験 - **ランダム化の有無**: ランダム化なし - **対照群の設定**: 対照群なし - **盲検化の有無**: 非盲検 - **サンプルサイズ…	1. Summary of Study Design and Methods This study is a phase II trial targeting patients with advanced solid tumors who have HER2 gene amplification and no standard treatment options. The study is classified as an exploratory trial and uses an open-label, single-arm design. No control group is set, and no randomization is performed. The target sample size is 41 patients, and the study is conducte…
4	7	### 1. 研究のデザインと方法の要約 本研究は、HER2 遺伝子の増幅を認める標準的な治療法のない進行性固形がん患者を対象としたトラスツズマブの第II相試験です。非盲検、単群、多施設共同介入研究として実施されます【4†source】 。サンプルサイズは41例で、Simonの2段階デザインに基づいています 。研究はランダム化を行わず、対照群を設定しないため、プラセボは使用されません 。 ### 2. 詳細内容 - **対象患者**: HER2遺伝子の増幅を認める標準的な治療法のない固形がん患者【4†source】。 - **第何相試験か**: 第II相試験【4†source】。 - **研究のタイプ**: 探索試験【4†source】。 - **ランダム化の有無**: 無作為化なし 。 - **対照群の設定**: 対照群なし 。 - **盲検化の有無**: 非盲検 。 - **サンプル…	1. Summary of Study Design and Methods This study is a phase II trial of trastuzumab targeting patients with advanced solid tumors who have HER2 gene amplification and no standard treatment options. The study is conducted as an open-label, single-arm, multi-center interventional study. The sample size is 41 patients, based on Simon's two-stage design. The study is non-randomized, with no control …
4	8	### 1. 研究のデザインと方法の要約 本研究はHER2遺伝子の増幅を認める標準的な治療法のない進行性固形がん患者を対象とした、第II相の探索試験です。この研究は非盲検で単群、多施設共同で実施され、対象患者はランダム化されていません。対象患者は、HER2遺伝子増幅が確認された進行性固形がん患者であり、サンプルサイズは41例です。対照群の設定はなく、研究は患者の安全性と有効性を評価することを目的としています。 ### 2. 要約内容の詳細 - **対象患者**: HER2遺伝子の増幅を認める標準的な治療法のない進行性固形がん患者 - **第何相試験**: 第II相試験 - **研究のタイプ**: 探索試験 - **ランダム化の有無**: ランダム化なし - **対照群の設定**: 対照群なし - **盲検化の有無**: 非盲検 - **サンプルサイズ（症例数）**: 41例 ### 3.…	1. Summary of Study Design and Methods This study is a phase II exploratory trial targeting patients with advanced solid tumors who have HER2 gene amplification and no standard treatment options. The study is conducted as an open-label, single-arm, multi-center interventional study, and the target patients are not randomized. The target patients are those with advanced solid tumors and confirmed …
4	9	### 1. 研究のデザインと方法の要約 この研究は、HER2遺伝子の増幅を認める標準的な治療法のない進行性固形がん患者を対象としたトラスツズマブの第II相試験です。本試験は探索試験であり、非盲検、単群、多施設共同介入研究として実施されます。対象患者は、標準的な抗がん治療が効果が期待できないか、使用可能な治療法が存在しない進行性固形がん患者で、HER2遺伝子の増幅が認められる者としています。症例数は41例を目標とし、ランダム化や対照群は設定されていません。 ### 2. 要約の内容詳細 - **対象患者**: HER2遺伝子の増幅を認める標準的な治療法のない進行性固形がん患者 - **第何相試験か**: 第II相試験 - **研究のタイプ**: 探索試験 - **ランダム化の有無**: ランダム化なし - **対照群の設定**: 対照群なし - **盲検化の有無**: 非盲検 - **サ…	1. Summary of Study Design and Methods This study is a phase II trial of trastuzumab targeting patients with advanced solid tumors who have HER2 gene amplification and no standard treatment options. This is an exploratory, open-label, single-arm, multi-center interventional study. The target patients are those with advanced solid tumors for which standard anticancer treatments are not effective o…
4	10	1. **研究のデザインと方法の要約** この臨床研究は、HER2遺伝子の増幅を認める標準的な治療法のない進行性固形がん患者を対象とした第II相試験です。研究は非盲検、単群、多施設共同介入研究として設計されており、患者はランダム化されず対照群も設けられていません。対象患者は、胆管がん、尿路上皮がん、子宮がん、卵巣がんなどの固形がんで、標準的な抗がん治療が期待できないか使用可能な治療がない患者に限られます。研究に参加する患者数は41例を目標としており、患者に対してトラスツズマブBSを投与して有効性と安全性を評価します。 2. **要約の内容を箇条書き形式で詳細に記載** - **対象患者**: HER2遺伝子の増幅を認める標準的な治療法のない進行性固形がん患者 - **第何相試験か**: 第II相試験 - **研究のタイプ**: 探索試験 - **ランダム化の有無**: 無し - **対照…	1. Summary of Study Design and Methods This clinical study is a phase II trial targeting patients with advanced solid tumors who have HER2 gene amplification and no standard treatment options. The study is designed as an open-label, single-arm, multi-center interventional study, where patients are not randomized and no control group is set. The target patients include those with solid tumors such…
