# Supplementary material for: Developing artificial intelligence tools for institutional review board pre-review: A pilot study on ChatGPT’s accuracy and reproducibility
Source: PLOS Digit Health. 2025 Jun 30;4(6):e0000695. doi: 10.1371/journal.pdig.0000695 (PMC12208443; doi:10.1371/journal.pdig.0000695)
Supplement: S6 File — A list of outputs generated by GPTs-3 using the GPT-4o model, focusing on extraction of the “participant-related risks and benefits” from the research protocol. (XLSX) [file pdig.0000695.s006.xlsx]

## Sheet: GPTs Output List
S6. Output results of GPTs-3 (GPT-4o model)
GPT Model	Trial Number	Original Text (Japanese)	Translated Text (English)
4o	1	## 16.3.1「研究対象者に生じる利益」に記載されているメリット - 通常の治療よりも詳細な情報取集とフォローを行うことで、より適切かつ綿密な治療を受けることができる。 - 将来的には、研究薬がHER2遺伝子の増幅を認める標準的な治療法のない進行性固形がんの治療に及ぼす影響が明らかになることによって、より治療の選択肢を増やすこ とができ、患者全体が利益を受ける可能性がある【7:2†source】。 ## 16.3.2「研究対象者に生じる負担及び予測されるリスク」に記載されているデメリット - 通常より採血量が多くなることが予測される。 - 研究薬の投与により、心障害、ショック、アナフィラキシー、間質性肺炎・肺障害、白血球減少、肝不全、腎障害、昏睡、脳血管障害、敗血症、腫瘍崩壊症候群などの 副作用が発生する可能性がある【7:1†source】【7:2†source】。	16.3.1 Benefits Listed in "Benefits to Study Subjects" - The subjects will receive more detailed information collection and follow-up compared to standard treatment, allowing them to receive more appropriate and meticulous care. - In the future, the impact of the investigational drug on the treatment of advanced solid tumors with HER2 gene amplification and no standard treatment options may becom…
4o	2	## 16.3.1「研究対象者に生じる利益」に記載されているメリット - 通常の治療よりも詳細な情報収集とフォローを受けることで、より適切かつ綿密な治療を受けることができる。 - 研究薬がHER2遺伝子の増幅を認める標準的な治療法のない進行性固形がんの治療に及ぼす影響が明らかになることにより、将来的により多くの治療選択肢を提供する可 能性がある【7:0†source】。 ## 16.3.2「研究対象者に生じる負担及び予測されるリスク」に記載されているデメリット - 通常より採血量が多くなることが予測される。 - 研究薬の投与により、添付文書に示されている副作用が発生する可能性がある（詳細は「5.1.2 予測される副作用」を参照）。副作用が発生した場合、研究に従事する 者が適切な処置と最善の治療を行うことが約束されている【7:5†source】。	16.3.1 Benefits Listed in "Benefits to Study Subjects" - The subjects will receive more detailed information collection and follow-up compared to standard treatment, allowing them to receive more appropriate and meticulous care. - In the future, as the impact of the investigational drug on the treatment of advanced solid tumors with HER2 gene amplification and no standard treatment options become…
4o	3	##16.3.1「研究対象者に生じる利益」に記載されているメリット - 通常の治療よりも詳細な情報収集とフォローを行うことで、より適切かつ綿密な治療を受けることができる。 - 将来的に研究薬がHER2遺伝子の増幅を認める標準的な治療法のない進行性固形がんの治療に及ぼす影響が明らかになり、より治療の選択肢を増やすことができる可能性 がある【7:2†source】。 ##16.3.2「研究対象者に生じる負担及び予測されるリスク」に記載されているデメリット - 通常より採血量が多くなることが予測される。 - 研究薬の投与により、「5.1.2 項 予測される副作用」に示す副作用が発生する可能性がある【7:2†source】【7:5†source】。	16.3.1 Benefits Listed in "Benefits to Study Subjects" - The subjects will receive more detailed information collection and follow-up compared to standard treatment, allowing them to receive more appropriate and meticulous care. - In the future, the impact of the investigational drug on the treatment of advanced solid tumors with HER2 gene amplification and no standard treatment options may becom…
4o	4	## 16.3.1「研究対象者に生じる利益」に記載されているメリット - より適切かつ綿密な治療を受けることができる - 将来的に、研究薬がHER2遺伝子の増幅を認める標準的な治療法のない進行性固形がんの治療において、より多くの治療選択肢を提供できる可能性がある 【7:0†source】。 ## 16.3.2「研究対象者に生じる負担及び予測されるリスク」に記載されているデメリット - 通常より採血量が多くなる - 研究薬の投与によって、副作用が発生する可能性がある【7:1†source】。	16.3.1 Benefits Listed in "Benefits to Study Subjects" - The subjects will receive more appropriate and meticulous care. - In the future, the investigational drug may provide more treatment options for the treatment of advanced solid tumors with HER2 gene amplification and no standard treatment options . 16.3.2 Disadvantages Listed in "Burdens and Expected Risks to Study Subjects" - It is expecte…
4o	5	## 16.3.1「研究対象者に生じる利益」に記載されているメリット - 通常の治療よりも詳細な情報収集とフォローを行うことで、より適切かつ綿密な治療を受けることができる。 - 将来的に研究薬がHER2遺伝子の増幅を認める標準的な治療法のない進行性固形がんの治療に及ぼす影響が明らかになることで、より治療の選択肢が増える可能性がある 【7:2†source】。 ## 16.3.2「研究対象者に生じる負担及び予測されるリスク」に記載されているデメリット - 通常より採血量が多くなることが予測される。 - 研究薬の投与により、副作用が発生する可能性がある。具体的な副作用は「5.1.2 項 予測される副作用」に示されている【7:2†source】。	16.3.1 Benefits Listed in "Benefits to Study Subjects" - The subjects will receive more detailed information collection and follow-up compared to standard treatment, allowing them to receive more appropriate and meticulous care. - In the future, as the impact of the investigational drug on the treatment of advanced solid tumors with HER2 gene amplification and no standard treatment options become…
4o	6	## 16.3.1「研究対象者に生じる利益」に記載されているメリット - 通常の治療よりも詳細な情報収集とフォローを行うことで、より適切かつ綿密な治療を受けることができる。 - 将来的には研究薬がHER2遺伝子の増幅を認める標準的な治療法のない進行性固形がんの治療に及ぼす影響が明らかになることで、治療の選択肢が増え、患者全体が利益 を受ける可能性がある【7:0†source】。 ## 16.3.2「研究対象者に生じる負担及び予測されるリスク」に記載されているデメリット - 通常より採血量が多くなることが予測される。 - 研究薬の投与により、「5.1.2項 予測される副作用」に示される副作用が発生する可能性がある。副作用が発生した場合は、研究に従事する者が適切な処置を行い、最 善の治療を尽くす【7:0†source】【7:1†source】。	16.3.1 Benefits Listed in "Benefits to Study Subjects" - The subjects will receive more detailed information collection and follow-up compared to standard treatment, allowing them to receive more appropriate and meticulous care. - In the future, as the impact of the investigational drug on the treatment of advanced solid tumors with HER2 gene amplification and no standard treatment options become…
4o	7	##16.3.1「研究対象者に生じる利益」に記載されているメリット - 通常の治療よりも詳細な情報取集とフォローを行うことで、より適切かつ綿密な治療を受けることができる。 - 将来的には研究薬がHER2遺伝子の増幅を認める標準的な治療法のない進行性固形がんの治療に及ぼす影響が明らかになることによって、より治療の選択肢を増やすこと ができ、患者全体が利益を受ける可能性がある【7:0†source】。 ##16.3.2「研究対象者に生じる負担及び予測されるリスク」に記載されているデメリット - 通常より採血量が多くなることが予測される。 - 研究薬の投与により、心障害、ショック、アナフィラキシー、間質性肺炎・肺障害、白血球減少、肝障害、腎障害などの副作用が発生する可能性がある【7:0†source】 【7:1†source】。	16.3.1 Benefits Listed in "Benefits to Study Subjects" - The subjects will receive more detailed information collection and follow-up compared to standard treatment, allowing them to receive more appropriate and meticulous care. - In the future, as the impact of the investigational drug on the treatment of advanced solid tumors with HER2 gene amplification and no standard treatment options become…
4o	8	##16.3.1「研究対象者に生じる利益」に記載されているメリット - 通常の治療よりも詳細な情報収集とフォローを行うことで、より適切かつ綿密な治療を受けることができる。 - 将来的には研究薬がHER2遺伝子の増幅を認める標準的な治療法のない進行性固形がんの治療に及ぼす影響が明らかになることによって、より治療の選択肢を増やすこと ができ、患者全体が利益を受ける可能性がある【7:0†source】【7:1†source】。 ##16.3.2「研究対象者に生じる負担及び予測されるリスク」に記載されているデメリット - 通常より採血量が多くなることが予測される。 - 研究薬の投与により、「5.1.2 項 予測される副作用」に示す副作用が発生する可能性がある【7:0†source】【7:1†source】。	16.3.1 Benefits Listed in "Benefits to Study Subjects" - The subjects will receive more detailed information collection and follow-up compared to standard treatment, allowing them to receive more appropriate and meticulous care. - In the future, as the impact of the investigational drug on the treatment of advanced solid tumors with HER2 gene amplification and no standard treatment options become…
4o	9	## 16.3.1「研究対象者に生じる利益」に記載されているメリット - 通常の治療よりも詳細な情報取集とフォローを行うことで、より適切かつ綿密な治療を受けることができる。 - 将来的には、研究薬がHER2遺伝子の増幅を認める標準的な治療法のない進行性固形がんの治療に及ぼす影響が明らかになることによって、より治療の選択肢を増やすこ とができ、患者全体が利益を受ける可能性がある【7:0†source】。 ## 16.3.2「研究対象者に生じる負担及び予測されるリスク」に記載されているデメリット - 通常より採血量が多くなることが予測される。 - 研究薬の投与により、「5.1.2項 予測される副作用」に示す副作用が発生する可能性がある。副作用の発生が認められた場合は、適切な処置を行うと共に、最善の治療 を尽くす必要がある【7:0†source】。	16.3.1 Benefits Listed in "Benefits to Study Subjects" - The subjects will receive more detailed information collection and follow-up compared to standard treatment, allowing them to receive more appropriate and meticulous care. - In the future, as the impact of the investigational drug on the treatment of advanced solid tumors with HER2 gene amplification and no standard treatment options become…
4o	10	## 16.3.1「研究対象者に生じる利益」に記載されているメリット - 通常の治療よりも詳細な情報取集とフォローを行うことで、より適切かつ綿密な治療を受けることができる【7:0†source】。 - 将来的には研究薬がHER2遺伝子の増幅を認める標準的な治療法のない進行性固形がんの治療に及ぼす影響が明らかになることによって、より治療の選択肢を増やすこと ができ、患者全体が利益を受けることができる可能性がある【7:0†source】。 ## 16.3.2「研究対象者に生じる負担及び予測されるリスク」に記載されているデメリット - 通常より採血量が多くなることが予測される【7:1†source】。 - 研究薬の投与により、「5.1.2項 予測される副作用」に示す副作用が発生する可能性がある【7:1†source】。	16.3.1 Benefits Listed in "Benefits to Study Subjects" - The subjects will receive more detailed information collection and follow-up compared to standard treatment, allowing them to receive more appropriate and meticulous care . - In the future, as the impact of the investigational drug on the treatment of advanced solid tumors with HER2 gene amplification and no standard treatment options becom…
