# Supplementary material for: Developing artificial intelligence tools for institutional review board pre-review: A pilot study on ChatGPT’s accuracy and reproducibility
Source: PLOS Digit Health. 2025 Jun 30;4(6):e0000695. doi: 10.1371/journal.pdig.0000695 (PMC12208443; doi:10.1371/journal.pdig.0000695)
Supplement: S7 File — A list of outputs generated by GPTs-3 using the GPT-4 model. (XLSX) [file pdig.0000695.s007.xlsx]

## Sheet: GPTs Output List
S7. Output results of GPTs-3 (GPT-4 model)
GPT Model	Trial Number	Original Text (Japanese)	Translated Text (English)
4	1	## 16.3.1「研究対象者に生じる利益」に記載されているメリット - 通常の治療よりも詳細な情報収集とフォローが行われるため、より適切かつ綿密な治療を受けられる。 - 将来的に研究薬がHER2遺伝子の増幅を認める標準的な治療法のない進行性固形がんの治療に影響を与えることが明らかになれば、治療の選択肢が増え、患者全体が利益 を受ける可能性がある【7:0†source】。 ## 16.3.2「研究対象者に生じる負担及び予測されるリスク」に記載されているデメリット - 通常より採血量が多くなることが予測される。 - 研究薬の投与により副作用が発生する可能性がある【7:5†source】。	16.3.1 Benefits Listed in "Benefits to Study Subjects" - The subjects will receive more detailed information collection and follow-up compared to standard treatment, allowing them to receive more appropriate and meticulous care. - In the future, if it becomes clear that the investigational drug impacts the treatment of advanced solid tumors with HER2 gene amplification and no standard treatment o…
4	2	## 16.3.1「研究対象者に生じる利益」に記載されているメリット - 通常の治療よりも詳細な情報取集とフォローを行うことで、より適切かつ綿密な治療を受けることができる。 - 将来的には、研究薬がHER2遺伝子の増幅を認める標準的な治療法のない進行性固形がんの治療に及ぼす影響が明らかになることによって、より治療の選択肢を増やすこ とができ、患者全体が利益を受ける可能性がある【7:0†source】。 ## 16.3.2「研究対象者に生じる負担及び予測されるリスク」に記載されているデメリット - 通常より採血量が多くなる【7:0†source】。 - 研究薬の投与により、心障害、ショック、アナフィラキシー、間質性肺炎・肺障害、白血球減少、血小板減少、肝障害、腎障害などの副作用が発生する可能性がある 【7:5†source】。	16.3.1 Benefits Listed in "Benefits to Study Subjects" - The subjects will receive more detailed information collection and follow-up compared to standard treatment, allowing them to receive more appropriate and meticulous care. - In the future, as the impact of the investigational drug on the treatment of advanced solid tumors with HER2 gene amplification and no standard treatment options become…
4	3	## 16.3.1「研究対象者に生じる利益」に記載されているメリット - 通常の治療よりも詳細な情報取集とフォローを行うことで、より適切かつ綿密な治療を受けることができる【7:2†source】。 - 将来的に研究薬がHER2遺伝子の増幅を認める標準的な治療法のない進行性固形がんの治療に及ぼす影響が明らかになり、治療の選択肢を増やすことができる 【7:2†source】。 ## 16.3.2「研究対象者に生じる負担及び予測されるリスク」に記載されているデメリット - 通常より採血量が多くなる【7:6†source】。 - 研究薬の投与により、副作用が発生する可能性がある。副作用が発生した場合には、適切な処置が行われる【7:6†source】。	16.3.1 Benefits Listed in "Benefits to Study Subjects" - The subjects will receive more detailed information collection and follow-up compared to standard treatment, allowing them to receive more appropriate and meticulous care . - In the future, as the impact of the investigational drug on the treatment of advanced solid tumors with HER2 gene amplification and no standard treatment options becom…
4	4	## 16.3.1「研究対象者に生じる利益」に記載されているメリット - 通常の治療よりも詳細な情報収集とフォローにより、より適切かつ綿密な治療を受けることができる【7:0†source】。 - 研究薬がHER2遺伝子の増幅を認める標準的な治療法のない進行性固形がんの治療に及ぼす影響が明らかになることで、将来的に治療の選択肢が増え、患者全体が利益を 受ける可能性がある【7:0†source】。 ## 16.3.2「研究対象者に生じる負担及び予測されるリスク」に記載されているデメリット - 通常より採血量が多くなることが予測される【7:0†source】【7:1†source】。 - 研究薬の投与により、副作用が発生する可能性がある【7:0†source】【7:1†source】。	16.3.1 Benefits Listed in "Benefits to Study Subjects" - The subjects will receive more detailed information collection and follow-up compared to standard treatment, allowing them to receive more appropriate and meticulous care . - In the future, as the impact of the investigational drug on the treatment of advanced solid tumors with HER2 gene amplification and no standard treatment options becom…
4	5	## 16.3.1「研究対象者に生じる利益」に記載されているメリット - 通常の治療よりも詳細な情報取集とフォローを行うことで、より適切かつ綿密な治療を受けることができる。 - 将来的に研究薬がHER2遺伝子の増幅を認める標準的な治療法のない進行性固形がんの治療に及ぼす影響が明らかになり、治療の選択肢が増える可能性がある 【7:0†source】。 ## 16.3.2「研究対象者に生じる負担及び予測されるリスク」に記載されているデメリット - 通常より採血量が多くなることが予測される。 - 研究薬の投与により、副作用（具体的には「5.1.2 項 予測される副作用」に示されているもの）が発生する可能性がある【7:1†source】。	16.3.1 Benefits Listed in "Benefits to Study Subjects" - The subjects will receive more detailed information collection and follow-up compared to standard treatment, allowing them to receive more appropriate and meticulous care . - In the future, as the impact of the investigational drug on the treatment of advanced solid tumors with HER2 gene amplification and no standard treatment options becom…
4	6	##16.3.1「研究対象者に生じる利益」に記載されているメリット - 通常の治療よりも詳細な情報収集とフォローが行われることで、より適切かつ綿密な治療を受けることができる。 - 将来的に、研究薬がHER2遺伝子の増幅を認める標準的な治療法のない進行性固形がんの治療に及ぼす影響が明らかになることによって、治療の選択肢を増やすことがで き、患者全体が利益を受ける可能性がある【7:0†source】。 ##16.3.2「研究対象者に生じる負担及び予測されるリスク」に記載されているデメリット - 通常より採血量が多くなることが予測される。 - 研究薬の投与により、心障害、ショック、アナフィラキシー、間質性肺炎・肺障害、白血球減少、肝障害、腎障害、昏睡、脳血管障害、敗血症、腫瘍崩壊症候群などの 副作用が発生する可能性がある【7:5†source】【4†source】。	16.3.1 Benefits Listed in "Benefits to Study Subjects" - The subjects will receive more detailed information collection and follow-up compared to standard treatment, allowing them to receive more appropriate and meticulous care . - In the future, as the impact of the investigational drug on the treatment of advanced solid tumors with HER2 gene amplification and no standard treatment options becom…
4	7	## 16.3.1「研究対象者に生じる利益」に記載されているメリット - 通常の治療よりも詳細な情報取集とフォローを行うことで、より適切かつ綿密な治療を受けることができる。 - 将来的には研究薬がHER2遺伝子の増幅を認める標準的な治療法のない進行性固形がんの治療に及ぼす影響が明らかになることで、治療の選択肢を増やし、患者全体が利 益を受ける可能性がある【7:0†source】。 ## 16.3.2「研究対象者に生じる負担及び予測されるリスク」に記載されているデメリット - 通常より採血量が多くなることが予測される。 - 研究薬の投与により、「5.1.2 項 予測される副作用」に示す副作用が発生する可能性がある【7:1†source】。	16.3.1 Benefits Listed in "Benefits to Study Subjects" - The subjects will receive more detailed information collection and follow-up compared to standard treatment, allowing them to receive more appropriate and meticulous care . - In the future, as the impact of the investigational drug on the treatment of advanced solid tumors with HER2 gene amplification and no standard treatment options becom…
4	8	## 16.3.1「研究対象者に生じる利益」に記載されているメリット - より適切かつ綿密な治療を受けることができる【7:0†source】。 - 将来的に治療の選択肢が増える可能性がある【7:0†source】。 ## 16.3.2「研究対象者に生じる負担及び予測されるリスク」に記載されているデメリット - 通常より採血量が多くなる【7:0†source】。 - 研究薬の投与により、予測される副作用が発生する可能性がある【7:0†source】。	16.3.1 Benefits Listed in "Benefits to Study Subjects" - The subjects will receive more appropriate and meticulous care . - In the future, there is a possibility of increasing treatment options . 16.3.2 Disadvantages Listed in "Burdens and Expected Risks to Study Subjects" - It is expected that the amount of blood drawn will be greater than usual . - The administration of the investigational drug…
4	9	## 16.3.1「研究対象者に生じる利益」に記載されているメリット - 通常の治療よりも詳細な情報収集とフォローにより、より適切かつ綿密な治療を受けられる【7:0†source】。 - 将来的に研究薬がHER2遺伝子の増幅を認める標準的な治療法のない進行性固形がんの治療に与える影響が明らかになることで、治療の選択肢が増える可能性がある 【7:0†source】。 ## 16.3.2「研究対象者に生じる負担及び予測されるリスク」に記載されているデメリット - 通常より採血量が多くなることが予測される【7:1†source】。 - 研究薬の投与により、重大な副作用やその他の副作用が発生する可能性がある【7:1†source】。	16.3.1 Benefits Listed in "Benefits to Study Subjects" - The subjects will receive more detailed information collection and follow-up compared to standard treatment, allowing them to receive more appropriate and meticulous care . - In the future, as the impact of the investigational drug on the treatment of advanced solid tumors with HER2 gene amplification and no standard treatment options becom…
4	10	##16.3.1「研究対象者に生じる利益」に記載されているメリット - 通常の治療よりも詳細な情報収集とフォローにより、より適切かつ綿密な治療を受けることができる。 - 将来的に研究薬がHER2遺伝子の増幅を認める標準的な治療法のない進行性固形がんの治療に及ぼす影響が明らかになることで、治療の選択肢が増え、患者全体が利益を 受ける可能性がある【7:0†source】。 ##16.3.2「研究対象者に生じる負担及び予測されるリスク」に記載されているデメリット - 通常より採血量が多くなることが予測される。 - 研究薬の投与により、副作用が発生する可能性がある。副作用が発生した場合、適切な処置と最善の治療が行われる【7:0†source】【7:1†source】。	16.3.1 Benefits Listed in "Benefits to Study Subjects" - The subjects will receive more detailed information collection and follow-up compared to standard treatment, allowing them to receive more appropriate and meticulous care . - In the future, as the impact of the investigational drug on the treatment of advanced solid tumors with HER2 gene amplification and no standard treatment options becom…
