# Supplementary material for: Developing artificial intelligence tools for institutional review board pre-review: A pilot study on ChatGPT’s accuracy and reproducibility
Source: PLOS Digit Health. 2025 Jun 30;4(6):e0000695. doi: 10.1371/journal.pdig.0000695 (PMC12208443; doi:10.1371/journal.pdig.0000695)
Supplement: S8 File — A list of outputs generated by GPTs-4 using the GPT-4o model, focusing on extraction of the “participant-related risks and benefits” from the ICF. (XLSX) [file pdig.0000695.s008.xlsx]

## Sheet: GPTs Output List
S8. Output results of GPTs-4 (GPT-4o model)
GPT Model	Trial Number	Original Text (Japanese)	Translated Text (English)
4o	1	### 「6.予想される利益および不利益について」セクションの分析 #### メリット 1. トラスツズマブ後続Xの投与によって、一時的にがんの進行が止まる、遅くなる、または症状が改善する可能性がある。 2. 将来的にトラスツズマブ後続Xの有効性や安全性が明らかになることにより、HER2遺伝子の過剰発現を認める固形がん患者の治療選択肢が増える可能性がある 【7:2†source】。 #### デメリット 1. 採血量が通常の診療時に比べて多くなることが予測される。 2. 通常の診療時に比べ、来院回数、病院の滞在時間、検査回数が増える可能性がある。 3. 予想される副作用が発生する可能性がある（詳細は6.3に記載）【7:2†source】【7:0†source】。	### Analysis of Section 6: Expected Benefits and Disadvantages #### Benefits １. The administration of Trastuzumab Follow-On X may temporarily halt cancer progression, slow it down, or improve symptoms. ２. In the future, as the efficacy and safety of Trastuzumab Follow-On X become clear, there may be an increase in treatment options for patients with HER2 gene-overexpressing solid tumors . #### Di…
4o	2	## 「6.予想される利益および不利益について」に記載されているメリットとデメリット ### メリット - トラスツズマブ後続 X の投与を受けて効果を認める場合、一時的にがんの進行が止まる、遅くなる、症状が改善する可能性がある。 - 将来的にトラスツズマブ後続 X の HER2 遺伝子の過剰発現を認める固形がんに対する有効性や安全性が明らかになることで、HER2 遺伝子の過剰発現を認める固形がん 患者さんの治療の選択肢が増える可能性がある【7:1†source】。 ### デメリット - 採血量が通常の診療時に比べ、多くなることが予測される【7:0†source】。 - 来院回数、病院の滞在時間、検査回数が通常の診療時に比べて増える可能性がある【7:0†source】。 - 予想される副作用には、好中球減少症、白血球減少症、貧血、無力症、関節痛などがあり、その他の副作用も多岐にわたる【…	## Benefits and Disadvantages in "Section 6: Expected Benefits and Disadvantages" ### Benefits - If Trastuzumab Follow-On X proves effective, it may temporarily halt cancer progression, slow it down, or improve symptoms. - In the future, the efficacy and safety of Trastuzumab Follow-On X for HER2 gene-overexpressing solid tumors may become clear, potentially increasing treatment options for patie…
4o	3	### 「6.予想される利益および不利益について」の分析結果 #### メリット - トラスツズマブ後続 X の投与による効果が認められる場合、一時的にがんの進行が止まる、遅くなる、または症状が改善する可能性があります。 - 将来的に、トラスツズマブ後続 X の HER2 遺伝子の過剰発現を認める固形がんに対する有効性や安全性が明らかになることにより、HER2 遺伝子の過剰発現を認める固 形がん患者さんの治療の選択肢を増やすことができる可能性があります【7:1†source】。 #### デメリット - 採血量が通常の診療時に比べて多くなることが予測されます【7:0†source】。 - 血液学的検査：約 5.0mL - 血液生化学検査：約 2.0mL - B 型および C 型肝炎ウイルス検査：約 5.0mL - HIV 検査：約 3.0mL - 研究薬による副作用が発生する可能性があり…	### Analysis of Section 6: Expected Benefits and Disadvantages #### Benefits - If the administration of Trastuzumab Follow-On X proves effective, it may temporarily halt cancer progression, slow it down, or improve symptoms. - In the future, as the efficacy and safety of Trastuzumab Follow-On X for HER2 gene-overexpressing solid tumors become clear, there may be an increase in treatment options f…
4o	4	### 「6. 予想される利益および不利益について」セクションの分析 #### メリット - トラスツズマブ後続Xの投与を受けた際に効果を認める場合、一時的にがんの進行が止まる、遅くなる、症状が改善する可能性がある【7:2†source】。 - 将来的にトラスツズマブ後続XのHER2遺伝子の過剰発現を認める固形がんに対する有効性や安全性が明らかになることによって、HER2遺伝子の過剰発現を認める固形がん 患者さんの治療の選択肢を増やすことができる可能性がある【7:2†source】。 #### デメリット - 採血量が通常の診療時に比べ、多くなることが予測される【7:0†source】。 - 後述の『6.3 予想される副作用』に示すような副作用が起こる可能性がある【7:0†source】。 - 通常の診療時に比べ、来院回数、病院の滞在時間、検査回数が増える可能性がある【7:0†sourc…	### Analysis of Section 6: Expected Benefits and Disadvantages #### Benefits - If the administration of Trastuzumab Follow-On X proves effective, it may temporarily halt cancer progression, slow it down, or improve symptoms . - In the future, as the efficacy and safety of Trastuzumab Follow-On X for HER2 gene-overexpressing solid tumors become clear, there may be an increase in treatment options …
4o	5	**「6.予想される利益および不利益について」に記載されているメリット** 1. トラスツズマブ後続Xの投与により、がんの進行が一時的に止まる、遅くなる、または症状が改善する可能性がある【7:2†source】。 2. トラスツズマブ後続XのHER2遺伝子の過剰発現を認める固形がんに対する有効性や安全性が明らかになることで、将来的に同じ状態の患者さんの治療選択肢が増える可 能性がある【7:2†source】。 **「6.予想される利益および不利益について」に記載されているデメリット** 1. 採血量が通常の診療時に比べて多くなる【7:0†source】。 2. 通常の診療時に比べ、来院回数、病院の滞在時間、検査回数が増える可能性がある【7:0†source】。 3. トラスツズマブ後続Xの副作用として、好中球減少症、白血球減少症、貧血、無力症、関節痛などが報告されている【7:0†sour…	**Expected Benefits Listed in Section 6** １. The administration of Trastuzumab Follow-On X may temporarily halt cancer progression, slow it down, or improve symptoms . ２. The efficacy and safety of Trastuzumab Follow-On X for HER2 gene-overexpressing solid tumors may become clear, potentially increasing future treatment options for patients with the same condition . **Expected Disadvantages Liste…
4o	6	### 「6.予想される利益および不利益について」に記載されているメリット 1. トラスツズマブ後続 X の投与を受けた場合、一時的にがんの進行が止まる、遅くなる、症状が改善する可能性があります。 2. 将来的にトラスツズマブ後続 X の HER2 遺伝子の過剰発現を認める固形がんに対する有効性や安全性が明らかになることで、HER2 遺伝子の過剰発現を認める固形がん 患者さんの治療の選択肢が増える可能性があります【7:2†source】。 ### 「6.予想される利益および不利益について」に記載されているデメリット 1. 採血量が通常の診療時に比べて多くなることが予測されます【7:0†source】。 2. 研究薬（トラスツズマブ後続 X）の副作用が発生する可能性があります【7:0†source】。 3. 通常の診療時に比べ、来院回数、病院の滞在時間、検査回数が増える可能性があります【7…	### Expected Benefits Listed in Section 6 １. If Trastuzumab Follow-On X is administered, it may temporarily halt cancer progression, slow it down, or improve symptoms . ２. The efficacy and safety of Trastuzumab Follow-On X for HER2 gene-overexpressing solid tumors may become clear, potentially increasing treatment options for patients with the same condition . ### Expected Disadvantages Listed in…
4o	7	### メリット 1. トラスツズマブ後続 X の投与によって一時的にがんの進行が止まる、遅くなる、症状が改善する可能性【7:2†source】。 2. 将来的にトラスツズマブ後続 X の有効性や安全性が明らかになることで、HER2 遺伝子の過剰発現を認める固形がん患者の治療の選択肢が増える可能性 【7:2†source】。 ### デメリット 1. 採血量が通常の診療時に比べて多くなること【7:2†source】。 2. 来院回数、病院の滞在時間、検査回数が通常の診療時に比べて増える可能性【7:2†source】。 3. 以下のような副作用が報告されている: - 主な副作用: 好中球減少症、白血球減少症、貧血、無力症、関節痛など【7:2†source】。 - その他の副作用: 精神神経系（頭痛、ニューロパチー、浮動性めまいなど）、消化器系（悪心、下痢、嘔吐など）、循環器系（高血圧、起立…	### Benefits １. The administration of Trastuzumab Follow-On X may temporarily halt cancer progression, slow it down, or improve symptoms . ２. The efficacy and safety of Trastuzumab Follow-On X may become clear, potentially increasing treatment options for HER2 gene-overexpressing solid tumor patients . ### Disadvantages １. The amount of blood drawn is expected to be greater than during standard m…
4o	8	### 予想される利益 - トラスツズマブ後続Xの投与によって効果が認められた場合、一時的にがんの進行が止まる、遅くなる、症状が改善する可能性がある【7:0†source】。 - 将来的にトラスツズマブ後続XのHER2遺伝子の過剰発現を認める固形がんに対する有効性や安全性が明らかになることによって、HER2遺伝子の過剰発現を認める固形がん 患者の治療選択肢が増える可能性がある【7:0†source】。 ### 予想される不利益 - 採血量が通常の診療時に比べて多くなる【7:0†source】。 - 通常の診療時に比べ、来院回数、病院の滞在時間、検査回数が増える可能性がある【7:0†source】。 - 予想される副作用が起こる可能性がある【7:0†source】。 ### 予想される副作用の詳細 - **主な副作用**: 好中球減少症、白血球減少症、貧血、無力症、関節痛など【7:0†so…	### Expected Benefits - If the administration of Trastuzumab Follow-On X proves effective, it may temporarily halt cancer progression, slow it down, or improve symptoms . - The efficacy and safety of Trastuzumab Follow-On X for HER2 gene-overexpressing solid tumors may become clear, potentially increasing future treatment options for patients with solid tumors overexpressing the HER2 gene . ### E…
4o	9	## 6. 予想される利益および不利益について ### 予想される利益 - トラスツズマブ後続 X の投与を受けて効果が認められた場合、一時的にがんの進行が止まる、遅くなる、症状が改善する可能性があります。 - 将来的にトラスツズマブ後続 X のHER2 遺伝子の過剰発現を認める固形がんに対する有効性や安全性が明らかになることによって、HER2 遺伝子の過剰発現を認める固形 がん患者さんの治療の選択肢を増やすことができる可能性があります【7:1†source】【7:2†source】。 ### 予想される不利益 - 通常の診療時に比べ、採血量が多くなることが予測されます。 - 血液学的検査：約5.0mL - 血液生化学検査：約2.0mL - B型およびC型肝炎ウイルス検査：約5.0mL - HIV検査：約3.0mL - 『6.3 予想される副作用』に示されているような副作用が起こる可能性…	## 6. Expected Benefits and Disadvantages ### Expected Benefits - If the administration of Trastuzumab Follow-On X proves effective, cancer progression may temporarily halt, slow down, or symptoms may improve. - In the future, as the efficacy and safety of Trastuzumab Follow-On X for HER2 gene-overexpressing solid tumors become clearer, there may be an increase in treatment options for patients w…
4o	10	### 「6.予想される利益および不利益について」セクションの分析結果 #### メリット 1. トラスツズマブ後続 X の投与を受けることで、一時的にがんの進行が止まる、遅くなる、または症状が改善する可能性があります。 2. 将来的にトラスツズマブ後続 X の HER2 遺伝子の過剰発現を認める固形がんに対する有効性や安全性が明らかになることにより、HER2 遺伝子の過剰発現を認める固形 がん患者さんの治療の選択肢を増やすことができる可能性があります【7:2†source】。 #### デメリット 1. 採血量が通常の診療時に比べ、多くなることが予測されます。 2. 通常の診療時に比べ、来院回数、病院の滞在時間、検査回数が増える可能性があります。 3. 主な副作用として、好中球減少症、白血球減少症、貧血、無力症、関節痛等が報告されています【7:2†source】。	### Analysis of "Section 6: Expected Benefits and Disadvantages" #### Benefits 1. The administration of Trastuzumab Follow-On X may temporarily halt cancer progression, slow it down, or improve symptoms. 2. In the future, as the efficacy and safety of Trastuzumab Follow-On X for HER2 gene-overexpressing solid tumors become clearer, treatment options for patients with HER2 gene-overexpressing soli…
