# Supplementary material for: Developing artificial intelligence tools for institutional review board pre-review: A pilot study on ChatGPT’s accuracy and reproducibility
Source: PLOS Digit Health. 2025 Jun 30;4(6):e0000695. doi: 10.1371/journal.pdig.0000695 (PMC12208443; doi:10.1371/journal.pdig.0000695)
Supplement: S9 File — A list of outputs generated by GPTs-4 using the GPT-4 model. (XLSX) [file pdig.0000695.s009.xlsx]

## Sheet: GPTs Output List
S9. Output results of GPTs-4 (GPT-4 model)
GPT Model	Trial Number	Original Text (Japanese)	Translated Text (English)
4	1	### 予想されるメリット - トラスツズマブ後続 X の投与により、一時的にがんの進行が止まる、遅くなる、または症状が改善する可能性【7:2†source】。 - トラスツズマブ後続 X の効果が明らかになることで、HER2 遺伝子の過剰発現を認める固形がん患者さんの治療の選択肢が増える可能性【7:2†source】。 ### 予想されるデメリット - 通常の診療時に比べて、採血量が多くなることが予測される【7:2†source】。 - トラスツズマブ後続 X の投与に伴う副作用の可能性（詳細は「6.3 予想される副作用」参照）【7:2†source】。 - 通常の診療時に比べて、来院回数、病院の滞在時間、検査回数が増える可能性【7:2†source】。	### Expected Benefits - The administration of Trastuzumab Follow-On X may temporarily halt cancer progression, slow it down, or improve symptoms . - As the efficacy of Trastuzumab Follow-On X becomes clearer, treatment options for patients with HER2 gene-overexpressing solid tumors may increase . ### Expected Disadvantages - It is anticipated that the amount of blood drawn will be larger than dur…
4	2	## メリット - トラスツズマブ後続 X の投与を受けられて効果を認める場合、一時的にがんの進行が止まる、遅くなる、症状が改善する可能性がある【7:2†source】。 - 将来的にトラスツズマブ後続 X の HER2 遺伝子の過剰発現を認める固形がんに対する有効性や安全性が明らかになることにより、HER2 遺伝子の過剰発現を認める固形 がん患者さんの治療の選択肢を増やすことができる可能性がある【7:2†source】。 ## デメリット - 採血量が通常の診療時に比べ、多くなることが予測される【7:2†source】。 - 通常の診療時に比べ、来院回数、病院の滞在時間、検査回数が増える可能性がある【7:2†source】。 - 予想される副作用として、好中球減少症、白血球減少症、貧血、無力症、関節痛等が起こる可能性がある【7:2†source】。	## Benefits - If the administration of Trastuzumab Follow-On X proves effective, cancer progression may temporarily halt, slow down, or symptoms may improve . - In the future, as the efficacy and safety of Trastuzumab Follow-On X for HER2 gene-overexpressing solid tumors become clearer, treatment options for patients with HER2 gene-overexpressing solid tumors may increase . ## Disadvantages - The…
4	3	### 「6.予想される利益および不利益について」セクションの分析結果 #### メリット - トラスツズマブ後続 X の投与を受けて効果が認められる場合、一時的にがんの進行が止まる、遅くなる、症状が改善するなどの可能性があります【9:1†source】。 - 将来的にトラスツズマブ後続 X の HER2 遺伝子の過剰発現を認める固形がんに対する有効性や安全性が明らかになることによって、HER2 遺伝子の過剰発現を認める固 形がん患者さんの治療の選択肢を増やすことができる可能性があります【9:1†source】。 #### デメリット - 採血量が通常の診療時に比べ、多くなることが予測されます【9:0†source】。 - 通常の診療時に比べ、来院回数、病院の滞在時間、検査回数が増える可能性があります【9:0†source】。 - トラスツズマブ後続 X の使用による副作用が起こる可能性…	### Analysis of "Section 6: Expected Benefits and Disadvantages" #### Benefits - If the administration of Trastuzumab Follow-On X proves effective, cancer progression may temporarily halt, slow down, or symptoms may improve . - In the future, as the efficacy and safety of Trastuzumab Follow-On X for HER2 gene-overexpressing solid tumors become clearer, treatment options for patients with HER2 gen…
4	4	### メリット 1. トラスツズマブ後続 X の投与を受けられて効果を認める場合、一時的にがんの進行が止まる、遅くなる、症状が改善する可能性がある【7:1†source】。 2. 将来的にトラスツズマブ後続 X の HER2 遺伝子の過剰発現を認める固形がんに対する有効性や安全性が明らかになることにより、HER2 遺伝子の過剰発現を認める固形 がん患者さんの治療の選択肢を増やすことができる可能性がある【7:1†source】。 ### デメリット 1. 採血量が通常の診療時に比べ、多くなることが予測される【7:0†source】。 2. 通常の診療時に比べ、来院回数、病院の滞在時間、検査回数が増える可能性がある【7:0†source】。 3. 主な副作用として、好中球減少症、白血球減少症、貧血、無力症、関節痛等が報告されている【7:0†source】【7:5†source】。 4. そ…	### Benefits 1. If the administration of Trastuzumab Follow-On X proves effective, cancer progression may temporarily halt, slow down, or symptoms may improve . 2. In the future, as the efficacy and safety of Trastuzumab Follow-On X for HER2 gene-overexpressing solid tumors become clearer, treatment options for patients with HER2 gene-overexpressing solid tumors may increase . ### Disadvantages 1…
4	5	### メリット 1. トラスツズマブ後続 X の投与により、がんの進行が一時的に止まる、遅くなる、または症状が改善する可能性がある【7:2†source】。 2. 将来的に、トラスツズマブ後続 X の HER2 遺伝子の過剰発現を認める固形がんに対する有効性や安全性が明らかになることで、HER2 遺伝子の過剰発現を認める固形が ん患者さんの治療の選択肢が増える可能性がある【7:2†source】。 ### デメリット 1. 採血量が通常の診療時に比べ多くなることが予測される【7:2†source】。 2. トラスツズマブ後続 X による副作用が起こる可能性がある【7:2†source】。 3. 通常の診療時に比べ、来院回数、病院の滞在時間、検査回数が増える可能性がある【7:2†source】。	### Benefits 1. If the administration of Trastuzumab Follow-On X proves effective, cancer progression may temporarily halt, slow down, or symptoms may improve . 2. In the future, as the efficacy and safety of Trastuzumab Follow-On X for HER2 gene-overexpressing solid tumors become clearer, treatment options for patients with HER2 gene-overexpressing solid tumors may increase . ### Disadvantages 1…
4	6	### 「6. 予想される利益および不利益について」に記載されているメリット - トラスツズマブ後続 X の投与によって、一時的にがんの進行が止まる、遅くなる、症状が改善する可能性がある【7:1†source】。 - 将来的にトラスツズマブ後続 X の有効性や安全性が明らかになることで、HER2 遺伝子の過剰発現を認める固形がん患者の治療の選択肢が増える可能性がある 【7:1†source】。 ### 「6. 予想される利益および不利益について」に記載されているデメリット - 採血量が通常の診療時に比べて多くなる【7:0†source】。 - 研究薬の副作用が発生する可能性がある【7:0†source】。 - 通常の診療時に比べて、来院回数、病院の滞在時間、検査回数が増える可能性がある【7:0†source】。	### Benefits Listed in "Section 6: Expected Benefits and Disadvantages" - The administration of Trastuzumab Follow-On X may temporarily halt cancer progression, slow it down, or improve symptoms . - In the future, as the efficacy and safety of Trastuzumab Follow-On X become clearer, treatment options for patients with HER2 gene-overexpressing solid tumors may increase . ### Disadvantages Listed i…
4	7	### 予想される利益 - トラスツズマブ後続Xの投与を受けることで効果が認められた場合、一時的にがんの進行が止まる、遅くなる、症状が改善する可能性がある。 - 将来的に、トラスツズマブ後続XのHER2遺伝子の過剰発現を認める固形がんに対する有効性や安全性が明らかになることで、HER2遺伝子の過剰発現を認める固形がん患者 さんの治療の選択肢を増やす可能性がある【7:1†source】【7:2†source】。 ### 予想される不利益 - 採血量が通常の診療時に比べて多くなることが予測される【7:0†source】。 - トラスツズマブ後続Xに関連する副作用の発生可能性【7:0†source】。 - 通常の診療時に比べて来院回数、病院の滞在時間、検査回数が増える可能性がある【7:0†source】。	### Expected Benefits - If the administration of Trastuzumab Follow-On X proves effective, it may temporarily halt cancer progression, slow it down, or improve symptoms. - In the future, the efficacy and safety of Trastuzumab Follow-On X for HER2 gene-overexpressing solid tumors may become clear, potentially increasing treatment options for these patients. ### Expected Disadvantages - The amount …
4	8	### 6. 予想される利益および不利益について #### 予想される利益 - トラスツズマブ後続Xの投与を受けて効果を認める場合、一時的にがんの進行が止まる、遅くなる、症状が改善するなどの可能性がある。 - 将来的にトラスツズマブ後続XのHER2遺伝子の過剰発現を認める固形がんに対する有効性や安全性が明らかになることで、HER2遺伝子の過剰発現を認める固形がん患者さ んの治療の選択肢を増やすことができる可能性がある【7:0†source】【7:2†source】。 #### 予想される不利益 - 採血量が通常の診療時に比べ、多くなることが予測される。具体的には、血液学的検査で約5.0mL、血液生化学検査で約2.0mL、B型およびC型肝炎ウイルス検査で約 5.0mL、HIV検査で約3.0mL【7:0†source】【7:2†source】。 - 6.3の「予想される副作用」に示される副作…	### Section 6: Expected Benefits and Disadvantages #### Expected Benefits - If Trastuzumab Follow-On X proves effective, it may temporarily halt cancer progression, slow it down, or improve symptoms. - In the future, as the efficacy and safety of Trastuzumab Follow-On X for HER2 gene-overexpressing solid tumors become clear, treatment options for patients may increase. #### Expected Disadvantages…
4	9	### メリット 1. トラスツズマブ後続 X の投与により効果が認められた場合、一時的にがんの進行が止まる、遅くなる、症状が改善する可能性がある【7:2†source】。 2. 将来的にトラスツズマブ後続 X のHER2 遺伝子の過剰発現を認める固形がんに対する有効性や安全性が明らかになることにより、治療の選択肢を増やすことができる可 能性がある【7:2†source】。 ### デメリット 1. 採血量が通常の診療時に比べ多くなる【7:0†source】。 2. 来院回数、病院の滞在時間、検査回数が通常の診療時に比べ増える【7:0†source】。 3. 予想される副作用のリスク（好中球減少症、白血球減少症、貧血、無力症、関節痛等）【7:0†source】。 以上が記載されているメリットとデメリットです。	### Benefits 1. If the administration of Trastuzumab Follow-On X proves effective, it may temporarily halt cancer progression, slow it down, or improve symptoms. 2. In the future, the efficacy and safety of Trastuzumab Follow-On X for HER2 gene-overexpressing solid tumors may become clear, potentially increasing treatment options. ### Disadvantages 1. The amount of blood drawn will be greater tha…
4	10	### メリット - トラスツズマブ後続 X の投与により、一時的にがんの進行が止まる、遅くなる、症状が改善する可能性がある【7:2†source】。 - トラスツズマブ後続 X の有効性や安全性が将来的に明らかになることにより、HER2 遺伝子の過剰発現を認める固形がん患者の治療選択肢が増える可能性がある 【7:2†source】。 ### デメリット - 採血量が通常の診療時に比べて多くなる【7:0†source】。 - 来院回数、病院の滞在時間、検査回数が増える可能性がある【7:0†source】。 - 予想される副作用として、好中球減少症、白血球減少症、貧血、無力症、関節痛等が報告されている【7:0†source】。	### Benefits - If the administration of Trastuzumab Follow-On X proves effective, it may temporarily halt cancer progression, slow it down, or improve symptoms. - In the future, the efficacy and safety of Trastuzumab Follow-On X may become clear, potentially increasing treatment options for patients with HER2 gene-overexpressing solid tumors. ### Disadvantages - The amount of blood drawn will be …
