# Supplementary material for: Developing artificial intelligence tools for institutional review board pre-review: A pilot study on ChatGPT’s accuracy and reproducibility
Source: PLOS Digit Health. 2025 Jun 30;4(6):e0000695. doi: 10.1371/journal.pdig.0000695 (PMC12208443; doi:10.1371/journal.pdig.0000695)
Supplement: S10 File — This file contains the outputs generated using a standard prompt in GPT-4o, used for comparison with GPTs-based outputs. (XLSX) [file pdig.0000695.s010.xlsx]

## Sheet: Standard Prompt Output List
S10. Output results using standard prompt (GPT-4o model)
Trial Number	Original Text (Japanese)	Translated Text (English)
1	以下は添付された研究計画書から抽出された被験者に対するメリットです： ・詳細な情報収集とフォロー：本研究に参加することにより、通常の治療よりも詳細な情報収集とフォローを行うことで、より適切かつ綿密な治療を受けることができます​(Protocol_HER2)。 ・治療の選択肢の増加：将来的には研究薬がHER2遺伝子の増幅を認める標準的な治療法のない進行性固形がんの治療に及ぼす影響が明らかになることによって、より治療の選択肢を増やすことができ、患者全体が利益を受けることができる可能性があります​(Protocol_HER2)。 ・負担軽減費の提供：研究対象者の負担を軽減するために、来院1回につき負担軽減費（3000円相当）が提供されることがあります​(Protocol_HER2)。 ・健康被害補償：本研究に起因して研究対象者に何らかの健康被害が発生した場合、保険診療内で治療その他必要な措置が…	The following benefits for research subjects have been extracted from the attached research protocol: ・Detailed information collection and follow-up: By participating in this study, subjects may receive more thorough and appropriate treatment through more detailed information collection and follow-up compared to standard treatment (Protocol_HER2). ・Increased treatment options: In the future, if t…
2	添付の研究計画書に基づき、この研究の被験者に対するメリットを以下に抽出しました。 ・HER2 遺伝子増幅を認める固形がん患者に対する新しい治療オプションの提供：現時点で標準的な治療法がない患者に対して、有効な治療法を提供する可能性がある。 ・個別化治療の一環としての治療法の提供：がんゲノムプロファイリングに基づき、特定の遺伝子異常に対応する治療法を受けることができる。 ・HER2 を標的とする治療の可能性：HER2 増幅が確認された他のがん種（乳癌、胃癌以外）に対しても効果が期待される。 ・トラスツズマブのバイオシミラーの使用：バイオシミラーを用いることで、費用対効果が高い治療を受けることができる。 ・新しい治療法の効果と安全性の評価：この研究に参加することで、今後の患者に対する治療法の確立に寄与することができる。 ・治療期間中の綿密なモニタリングとケア：研究参加者は定期的な検査と観察を…	Based on the attached research protocol, the following benefits for research subjects have been extracted: Provision of a new treatment option for solid tumors with HER2 gene amplification: This study may offer an effective treatment for patients who currently have no standard treatment options. Personalized treatment: Treatment based on cancer genome profiling allows subjects to receive therapie…
3	研究計画書から被験者に対するメリットを以下のように抽出しました： ・新しい治療法の提供: HER2遺伝子増幅を持つ固形がん患者に対し、従来の治療法がない場合でもトラスツズマブを使用した治療法を提供します​(Protocol_HER2)。 ・治療効果の検証: トラスツズマブがHER2増幅が確認されたがんに対して有効であるかを探索的に検討し、治療の選択肢を広げる可能性があります​(Protocol_HER2)。 ・進行がんの治療の機会: 標準治療が効果を示さない進行性固形がん患者に対し、新しい治療アプローチを試す機会を提供します​(Protocol_HER2)。 ・臨床データの収集: トラスツズマブのバイオシミラーに関する臨床データを収集し、将来的な治療の普及や改善に役立てます​(Protocol_HER2)。 ・個別化医療の推進: がんゲノムプロファイリング検査を用いて、個々の遺伝子異常に…	The following benefits for research subjects have been extracted from the research protocol: ・Provision of new treatment: Even when no standard treatments are available, this study offers trastuzumab-based treatment for solid tumor patients with HER2 gene amplification (Protocol_HER2). ・Verification of treatment efficacy: This study explores the efficacy of trastuzumab for cancers with HER2 ampli…
4	以下は添付の研究計画書から抽出した被験者に対するメリットです： ・標準的な治療法がない進行性固形がん患者に対する新しい治療オプション：トラスツズマブの第Ⅱ相試験により、新たな治療法の有効性を検証し、効果が確認されれば新しい治療オプションとして利用可能になる。 ・HER2遺伝子の増幅を持つ患者に対する個別化治療：HER2遺伝子の増幅をターゲットとした治療により、個別化された効果的な治療が期待できる。 ・トラスツズマブのバイオシミラーによる経済的利点：従来のトラスツズマブと同等の効果を持つバイオシミラーを使用することで、治療コストの削減が可能になる。 ・臨床試験に参加することで得られる高度な医療監視とサポート：臨床試験に参加する被験者は、定期的な検査と医療チームによる詳細な監視を受けることで、病状の早期発見と管理が可能となる。 ・がんゲノムプロファイリング検査の活用：治療法のない固形がん患者…	The following benefits for research subjects have been extracted from the attached research protocol: ・New treatment option for advanced solid tumors with no standard treatment: This phase II trial of trastuzumab aims to verify the efficacy of a new treatment, which, if proven effective, could become a new treatment option. ・Personalized treatment for patients with HER2 gene amplification: Target…
5	以下は、添付の研究計画書に基づく被験者に対するメリットの抽出結果です。 ・詳細な情報収集とフォロー: 本研究に参加することにより、通常の治療よりも詳細な情報収集とフォローを行うことで、より適切かつ綿密な治療を受けることができます​(Protocol_HER2)。 ・新たな治療法の選択肢: 将来的には研究薬がHER2遺伝子の増幅を認める標準的な治療法のない進行性固形がんの治療に及ぼす影響が明らかになることにより、より治療の選択肢を増やすことができ、患者全体が利益を受ける可能性があります​(Protocol_HER2)。 ・金銭的補助: 研究対象者の負担を軽減するため、来院1回につき負担軽減費（3000円相当）を提供することができます​(Protocol_HER2)。 ・研究参加により発生する費用の一部負担免除: 研究目的で実施された検査については、研究対象者負担は発生しません​(Proto…	The following benefits for research subjects have been extracted from the attached research protocol: ・Detailed information collection and follow-up: By participating in this study, subjects may receive more thorough and appropriate treatment through more detailed information collection and follow-up compared to standard treatment (Protocol_HER2). ・New treatment options: In the future, if the imp…
6	以下は、添付の研究計画書から抽出した被験者に対するメリットの一覧です： ・新規治療法の提供: 現在の標準的な治療法が存在しない、もしくは効果が期待できない固形がん患者に対して、新たな治療法であるトラスツズマブBSを提供することで、治療の選択肢を増やすことができる​(Protocol_HER2)。 ・個別化医療の促進: ゲノムプロファイリング検査によってHER2遺伝子の増幅が認められた患者に対し、遺伝子異常に基づいた個別化治療を行うことができる​(Protocol_HER2)。 ・治療効果の可能性: トラスツズマブBSは、HER2高発現がん細胞の増殖を抑制することが示されており、乳癌や胃癌以外のがん種に対する有効性を探索することで、潜在的な治療効果が期待できる​(Protocol_HER2)。 ・安全性データの収集: 本研究に参加することで、トラスツズマブBSの安全性に関する新たなデータが…	The following list presents the benefits for research subjects extracted from the attached research protocol: ・Provision of new treatment: By providing trastuzumab BS to patients with solid tumors who currently have no standard or effective treatment options, the study may increase the availability of treatment options (Protocol_HER2). ・Promotion of personalized medicine: Patients with HER2 gene …
7	以下は添付された研究計画書から抽出された、この研究の被験者に対するメリットです： 1.新規治療オプション: 標準的な治療法がない進行性固形がん患者に対して、トラスツズマブBSを提供し、有効性のある新規治療法の可能性を探索できる。 2.個別化医療の促進: HER2遺伝子の増幅が認められる患者に対して、ゲノムプロファイリングに基づいた個別化医療の提供が可能。 3.病状の改善: トラスツズマブBSの使用により、HER2高発現がん細胞の増殖を抑制し、病状の進行を遅延させる可能性がある。 4.生活の質の向上: 有効な治療法の提供により、患者の生活の質の向上が期待できる。 5.臨床データの蓄積: トラスツズマブBSの有効性と安全性に関するデータが蓄積され、将来的な治療法の開発に寄与する。 6.副作用の管理: 研究期間中、綿密なモニタリングと安全性評価が行われ、副作用の管理が徹底される。 7.無償提供…	The following benefits for research subjects have been extracted from the attached research protocol: ・New treatment option: Trastuzumab BS offers a potential new treatment option for patients with advanced solid tumors who have no standard therapies. ・Promotion of personalized medicine: Patients with HER2 gene amplification will receive personalized care based on genome profiling. ・Potential dis…
8	以下の研究計画書から抽出した被験者に対するメリットを箇条書きで記載します。 ・新しい治療法の提供: 標準的な治療法がない進行性固形がん患者に対し、トラスツズマブを用いた治療が提供される。 ・HER2増幅患者に特化した治療: HER2遺伝子の増幅が認められた患者に対して、特異的かつ効果的な治療が期待される。 ・有効性の検討: トラスツズマブの有効性を探索的に検討することで、今後の治療法開発に寄与する可能性がある。 ・個別化医療の促進: ゲノムプロファイリング検査システムを用いて特定された遺伝子異常に対する治療法を提供することで、個別化医療の進展が図られる。 ・バイオシミラーの使用: トラスツズマブBSの使用により、医薬品の選択肢が増えることで、治療の幅が広がる。 ・高い安全性と効果: 既存のトラスツズマブと同等の安全性と効果が確認されているため、安心して治療を受けることができる。 ・患者の…	The following benefits for research subjects have been extracted from the research protocol and listed as follows: ・Provision of a new treatment: Trastuzumab-based treatment will be offered to patients with advanced solid tumors who have no standard treatment options. ・Targeted treatment for HER2-amplified patients: Effective and specific treatment for patients with HER2 gene amplification is exp…
9	以下に、添付された研究計画書から被験者に対するメリットを抽出して箇条書きで示します。 ・詳細な情報取集とフォロー: 通常の治療よりも詳細な情報取集とフォローを行うことで、より適切かつ綿密な治療を受けることができる​(Protocol_HER2)。 ・治療の選択肢の増加: 研究薬がHER2遺伝子の増幅を認める標準的な治療法のない進行性固形がんの治療に及ぼす影響が明らかになることで、将来的には治療の選択肢が増え、患者全体が利益を受ける可能性がある​(Protocol_HER2)。 ・金銭的補償: 研究目的で実施された検査については、研究対象者の費用負担が発生せず、来院ごとに負担軽減費が提供される​(Protocol_HER2)。 ・健康被害への補償: 研究に起因して健康被害が発生した場合、保険診療内での治療が提供される​(Protocol_HER2)。 ・個人情報保護: 研究対象者の個人情報…	The following benefits for research subjects have been extracted and listed from the attached research protocol: ・Detailed information collection and follow-up: By participating in the study, subjects may receive more appropriate and thorough treatment through detailed information collection and follow-up compared to standard treatments (Protocol_HER2). ・Increased treatment options: If the study …
10	以下は、研究計画書から抽出した被験者に対するメリットです。 1.より適切かつ綿密な治療：通常の治療よりも詳細な情報取集とフォローが行われるため、被験者はより適切かつ綿密な治療を受けることができる​(Protocol_HER2)。 2.治療の選択肢の拡大：将来的には、研究薬がHER2遺伝子の増幅を認める標準的な治療法のない進行性固形がんの治療に及ぼす影響が明らかになることで、治療の選択肢を増やす可能性がある​(Protocol_HER2)。 3.新しい治療法の提供：標準的な治療法がない進行性固形がん患者に対し、トラスツズマブという新しい治療法を提供することで、治療の可能性を広げる​(Protocol_HER2)。 これらのメリットにより、被験者は通常の治療よりも高い質の医療を受けることが期待されます。	The following benefits for research subjects have been extracted from the research protocol: 1.More appropriate and thorough treatment: Subjects may receive more appropriate and thorough treatment compared to standard treatment through detailed information collection and follow-up (Protocol_HER2). 2.Expansion of treatment options: In the future, the study drug may prove effective for treating adv…
